# Supplementary material for: Distinctive regulatory architectures of germline-active and somatic genes in C. elegans
Source: Genome Res. 2020 Dec;30(12):1752–65. doi: 10.1101/gr.265934.120 (PMC7706728; doi:10.1101/gr.265934.120)
Supplement: Supplemental Material [file supp_gr.265934.120_Supplemental_Table_S2.xlsx]

## Sheet: ATAC_metrics
## Supplemental Table S2. Tables of accessible sites and genes, with their tissue annotations.
## Mapping and annotation of accessible sites was performed as described in (Jänes et al. 2018). (columns 1-3) ce11 chromosome, start and stop coordinates of accessible site. (column 4) accessible site type, obtained by combining strand-specific annotations. (columns 5-6) forward and reverse annotation of accessible sites. (columns 7-9) associated gene ID, locus ID and gene biotype for sites anno…
chrom_ce11	start_ce11	end_ce11	annot_dev_age_tissues	annot_dev_age_tissues_fwd	annot_dev_age_tissues_rev	promoter_gene_id_fwd	promoter_locus_id_fwd	promoter_gene_biotype_fwd	promoter_gene_id_rev	promoter_locus_id_rev	promoter_gene_biotype_rev	associated_gene_id	associated_locus_id	tss_fwd_ce11	tss_rev_ce11	newly_annotated	Germline_RPM	Neurons_RPM	Muscle_RPM	Hypod._RPM	Intest._RPM	1st.max.tissue	2nd.max.tissue	3rd.max.tissue	4th.max.tissue	5th.max.tissue	ratio.1v2	ratio.2v3	ratio.3v4	ratio.4v5	Annotation
chrI	328	478	other_element	no_transcription	no_transcription	.	.	.	.	.	.	.	.	463	342	TRUE	45.719	1.424	1.134	2.578	2.915	Germline	Intest.	Hypod.	Neurons	Muscle	9.77487	1.20242	1.73913	0.883113	Germline
chrI	864	1014	other_element	no_transcription	no_transcription	.	.	.	.	.	.	.	.	999	878	TRUE	43.748	4.362	4.218	8.489	7.998	Germline	Hypod.	Intest.	Neurons	Muscle	3.45646	1.0074	1.76253	0.79746	Germline
chrI	1901	2051	putative_enhancer	transcription_initiation	transcription_initiation	.	.	.	.	.	.	.	.	2009	1957	FALSE	58.3	4.206	3.958	4.545	7.806	Germline	Intest.	Hypod.	Neurons	Muscle	4.77063	1.70865	1.02088	0.84664	Germline
chrI	3827	3977	non-coding_RNA	unassigned_promoter	non-coding_RNA	.	.	.	WBGene00023193	Y74C9A.6	snoRNA	.	.	3906	3908	FALSE	729.297	84.286	203.708	96.35	213.66	Germline	Intest.	Muscle	Hypod.	Neurons	2.24205	0.719981	3.07221	0.928693	Germline_Muscle_Intest.
chrI	4277	4427	putative_enhancer	no_transcription	transcription_initiation	.	.	.	.	.	.	WBGene00022277	homt-1	4412	4363	FALSE	31.131	6.148	5.033	6.894	7.655	Germline	Intest.	Hypod.	Neurons	Muscle	2.78961	1.07788	0.880588	1.13263	Unclassified
chrI	11273	11423	coding_promoter	coding_promoter	coding_promoter	WBGene00022276	nlp-40	protein_coding	WBGene00022277	homt-1	protein_coding	.	.	11294	11415	FALSE	18.483	17.309	5.478	4.856	128.09	Intest.	Germline	Neurons	Muscle	Hypod.	10.6685	0.610321	2.66275	1.62426	Intest.
chrI	13071	13221	putative_enhancer	no_transcription	transcription_initiation	.	.	.	.	.	.	WBGene00022276	nlp-40	13206	13039	FALSE	24.135	13.538	8.137	10.912	12.191	Germline	Neurons	Intest.	Hypod.	Muscle	0.979531	1.33373	1.12314	0.948776	Ubiq.
chrI	15431	15581	unassigned_promoter	transcription_initiation	unassigned_promoter	.	.	.	.	.	.	WBGene00022276	nlp-40	15501	15607	FALSE	50.031	8.65	9.137	4.303	32.981	Germline	Intest.	Muscle	Neurons	Hypod.	0.989818	2.43873	1.32602	2.29256	Unclassified
chrI	15723	15873	putative_enhancer	transcription_initiation	no_transcription	.	.	.	.	.	.	WBGene00022276	nlp-40	15806	15737	FALSE	64.608	3.91	6.794	5.169	11.602	Germline	Intest.	Muscle	Hypod.	Neurons	3.82712	1.11741	2.02855	1.11495	Germline
chrI	16075	16225	other_element	no_transcription	no_transcription	.	.	.	.	.	.	WBGene00022276	nlp-40	16210	16089	TRUE	21.588	7.431	2.639	5.641	8.729	Germline	Intest.	Neurons	Hypod.	Muscle	1.62488	0.948117	1.66781	1.54863	Unclassified
chrI	16959	17109	unassigned_promoter	transcription_initiation	unassigned_promoter	.	.	.	.	.	.	.	.	17090	16942	FALSE	58.444	26.812	27.572	33.403	41.387	Germline	Intest.	Hypod.	Muscle	Neurons	0.909311	1.29145	0.846401	1.18143	Ubiq.
chrI	22267	22417	putative_enhancer	transcription_initiation	transcription_initiation	.	.	.	.	.	.	WBGene00022278	rcor-1	22428	22324	FALSE	11.082	6.197	5.443	3.918	12.775	Intest.	Germline	Neurons	Muscle	Hypod.	1.8284	0.943993	0.959425	1.96197	Unclassified
chrI	22896	23046	other_element	no_transcription	no_transcription	.	.	.	.	.	.	WBGene00022278,WBGene00235381	Y74C9A.9,rcor-1	23031	22910	FALSE	9.642	3.234	2.43	3.292	5.078	Germline	Intest.	Hypod.	Neurons	Muscle	1.23861	1.50776	0.87443	1.46505	Unclassified
chrI	24453	24603	unassigned_promoter	unassigned_promoter	no_transcription	.	.	.	.	.	.	WBGene00022278	rcor-1	24585	24467	FALSE	9.24	3.95	6.23	5.885	7.918	Germline	Intest.	Muscle	Hypod.	Neurons	0.757219	0.883741	1.46387	1.17612	Unclassified
chrI	26903	27053	coding_promoter	no_transcription	coding_promoter	.	.	.	WBGene00022278	rcor-1	protein_coding	.	.	27038	26900	FALSE	76.211	31.454	27.99	37.033	22.799	Germline	Hypod.	Neurons	Muscle	Intest.	1.38038	0.939417	0.977577	1.71143	Ubiq.
chrI	27083	27233	putative_enhancer	transcription_initiation	no_transcription	.	.	.	.	.	.	.	.	27191	27097	FALSE	92.909	46.299	32.959	44.625	31.473	Germline	Neurons	Hypod.	Muscle	Intest.	1.06395	1.31026	0.90216	1.52492	Ubiq.
chrI	28164	28314	other_element	no_transcription	no_transcription	.	.	.	.	.	.	WBGene00022279	sesn-1	28299	28178	FALSE	20.413	9.126	5.805	4.902	6.929	Germline	Neurons	Intest.	Muscle	Hypod.	1.15429	1.66954	0.897901	1.50861	Unclassified
chrI	30272	30422	putative_enhancer	no_transcription	transcription_initiation	.	.	.	.	.	.	WBGene00022279	sesn-1	30407	30250	FALSE	18.607	7.292	6.751	8.094	9.284	Germline	Intest.	Hypod.	Neurons	Muscle	1.31597	1.10903	0.963963	0.983183	Unclassified
chrI	31959	32109	putative_enhancer	transcription_initiation	transcription_initiation	.	.	.	.	.	.	WBGene00022279	sesn-1	31969	32012	FALSE	18.326	9.126	3.694	8.051	11.994	Germline	Intest.	Neurons	Hypod.	Muscle	0.945423	1.10341	1.39074	1.45874	Unclassified
chrI	33341	33491	other_element	no_transcription	no_transcription	.	.	.	.	.	.	WBGene00022279	sesn-1	33476	33355	FALSE	14.796	18.823	18.68	7.363	6.878	Neurons	Muscle	Germline	Hypod.	Intest.	0.82058	2.79767	1.35121	1.00394	Unclassified
chrI	33765	33915	putative_enhancer	transcription_initiation	transcription_initiation	.	.	.	.	.	.	WBGene00022279	sesn-1	33907	33725	FALSE	21.618	21.588	26.954	39.109	38.99	Hypod.	Intest.	Muscle	Germline	Neurons	0.945603	1.06195	2.66097	0.552901	Ubiq.
chrI	34240	34390	other_element	no_transcription	no_transcription	.	.	.	.	.	.	WBGene00022279	sesn-1	34375	34254	FALSE	17.129	9.094	5.238	10.573	10.27	Germline	Hypod.	Intest.	Neurons	Muscle	1.02431	1.06089	0.955854	1.44867	Unclassified
chrI	34627	34777	putative_enhancer	no_transcription	transcription_initiation	.	.	.	.	.	.	WBGene00022279	sesn-1	34762	34603	FALSE	12.097	8.329	5.057	27.68	8.941	Hypod.	Germline	Intest.	Neurons	Muscle	3.49414	0.837479	0.93868	1.5602	Hypod.
chrI	35382	35532	putative_enhancer	transcription_initiation	transcription_initiation	.	.	.	.	.	.	WBGene00022279	sesn-1	35544	35350	FALSE	22.412	72.432	81.685	12.986	13.085	Muscle	Neurons	Germline	Intest.	Hypod.	1.34415	5.96659	1.16727	1.02632	Neurons_Muscle
chrI	36019	36169	coding_promoter	transcription_initiation	coding_promoter	.	.	.	WBGene00022279	sesn-1	protein_coding	.	.	36112	36027	FALSE	10.78	4.329	2.611	3.702	23.672	Intest.	Germline	Neurons	Hypod.	Muscle	3.33979	1.453	1.46424	0.929402	Intest.
chrI	36472	36622	putative_enhancer	no_transcription	transcription_initiation	.	.	.	.	.	.	WBGene00022279	sesn-1	36607	36501	FALSE	9.213	3.383	4.671	6	21.884	Intest.	Germline	Hypod.	Muscle	Neurons	3.63709	0.976435	1.04145	1.66798	Intest.
chrI	37989	38139	other_element	no_transcription	no_transcription	.	.	.	.	.	.	WBGene00022279	sesn-1	38124	38003	FALSE	13.76	8.666	6.341	8.874	15.54	Intest.	Germline	Hypod.	Neurons	Muscle	1.69727	1.06025	0.84008	1.34262	Unclassified
chrI	38987	39137	putative_enhancer	transcription_initiation	no_transcription	.	.	.	.	.	.	WBGene00022279	sesn-1	39109	39001	FALSE	19.093	15.793	9.708	8.886	93.71	Intest.	Germline	Neurons	Muscle	Hypod.	7.6347	0.633937	1.38174	1.65761	Intest.
chrI	39777	39927	unassigned_promoter	unassigned_promoter	unassigned_promoter	.	.	.	.	.	.	WBGene00022279	sesn-1	39947	39829	FALSE	24.438	195.826	123.705	168.883	91.132	Neurons	Hypod.	Muscle	Intest.	Germline	1.45321	0.897104	1.98334	5.7864	Soma
chrI	40328	40478	other_element	no_transcription	no_transcription	.	.	.	.	.	.	WBGene00022279	sesn-1	40463	40342	FALSE	14.122	48.218	7.188	8.349	13.586	Neurons	Germline	Intest.	Hypod.	Muscle	6.43368	0.699278	1.55763	0.848633	Neurons
chrI	40870	41020	putative_enhancer	no_transcription	transcription_initiation	.	.	.	.	.	.	WBGene00022279	sesn-1	41005	41026	FALSE	11.298	6.872	15.288	37.601	8.294	Hypod.	Muscle	Germline	Intest.	Neurons	1.67111	3.07083	0.887675	1.01869	Muscle_Hypod.
chrI	41423	41573	putative_enhancer	transcription_initiation	no_transcription	.	.	.	.	.	.	WBGene00022279	sesn-1	41486	41437	FALSE	16.062	6.691	6.798	8.007	11.611	Germline	Intest.	Hypod.	Muscle	Neurons	0.949653	1.37571	0.884977	1.14629	Unclassified
chrI	42127	42277	coding_promoter	transcription_initiation	coding_promoter	.	.	.	WBGene00022279	sesn-1	protein_coding	.	.	42216	42118	FALSE	25.881	48.86	161.036	170.358	116.195	Hypod.	Muscle	Intest.	Neurons	Germline	0.705304	2.03068	1.95199	3.53759	Soma
chrI	42693	42843	other_element	no_transcription	no_transcription	.	.	.	.	.	.	WBGene00022279	sesn-1	42828	42707	FALSE	11.487	5.234	6.305	14.387	12.417	Hypod.	Intest.	Germline	Muscle	Neurons	1.17267	1.57758	0.830471	1.3725	Unclassified
chrI	43009	43159	putative_enhancer	transcription_initiation	transcription_initiation	.	.	.	.	.	.	WBGene00022279	sesn-1	43143	42997	FALSE	23.061	16.813	24.961	11.001	44.504	Intest.	Muscle	Germline	Neurons	Hypod.	1.18788	2.43584	0.722522	1.86377	Ubiq.-Biased
chrI	43281	43431	coding_promoter	coding_promoter	transcription_initiation	WBGene00022275	Y74C9A.1	protein_coding	.	.	.	.	.	43416	43289	TRUE	17.449	8.156	16.242	10.667	16.986	Germline	Intest.	Muscle	Hypod.	Neurons	0.709803	0.705285	2.27385	1.05949	Ubiq.
chrI	44818	44968	other_element	no_transcription	no_transcription	.	.	.	.	.	.	WBGene00022279	sesn-1	44953	44832	FALSE	16.339	6.305	5.892	11.296	13.724	Germline	Intest.	Hypod.	Neurons	Muscle	0.807852	1.20238	1.54862	0.926827	Unclassified
chrI	45123	45273	other_element	no_transcription	no_transcription	.	.	.	.	.	.	WBGene00022279	sesn-1	45258	45137	FALSE	14.127	5.457	5.62	9.105	25.18	Intest.	Germline	Hypod.	Muscle	Neurons	2.66251	1.00367	1.25005	1.17571	Unclassified
chrI	46406	46556	putative_enhancer	no_transcription	transcription_initiation	.	.	.	.	.	.	WBGene00022279	sesn-1	46541	46548	FALSE	17.224	6.337	2.722	5.77	13.837	Germline	Intest.	Neurons	Hypod.	Muscle	0.836487	1.7705	1.28643	1.73189	Unclassified
chrI	46677	46827	putative_enhancer	transcription_initiation	no_transcription	.	.	.	.	.	.	WBGene00022279	sesn-1	46768	46691	FALSE	19.256	3.926	3.627	5.656	6.373	Germline	Intest.	Hypod.	Neurons	Muscle	2.01484	1.11252	1.24271	0.948295	Unclassified
chrI	47054	47204	coding_promoter	coding_promoter	coding_promoter	WBGene00044345	Y48G1C.12	protein_coding	WBGene00022279	sesn-1	protein_coding	.	.	47178	47084	FALSE	40.939	7.678	8.818	5.513	7	Germline	Muscle	Neurons	Intest.	Hypod.	2.28923	1.24961	1.32977	1.28571	Unclassified
chrI	47461	47611	putative_enhancer	transcription_initiation	transcription_initiation	.	.	.	.	.	.	WBGene00044345	Y48G1C.12	47526	47487	FALSE	21.978	8.674	11.134	4.188	7.739	Germline	Muscle	Neurons	Intest.	Hypod.	0.921563	1.44637	1.37078	1.84246	Unclassified
chrI	54618	54768	other_element	no_transcription	no_transcription	.	.	.	.	.	.	.	.	54753	54632	TRUE	29.486	9.061	9.515	6.751	6.937	Germline	Muscle	Neurons	Intest.	Hypod.	1.46358	1.17336	1.6204	1.06538	Unclassified
chrI	56727	56877	other_element	no_transcription	no_transcription	.	.	.	.	.	.	WBGene00021678	Y48G1C.5	56862	56741	FALSE	22.98	9.308	5.939	8.545	9.418	Germline	Intest.	Neurons	Hypod.	Muscle	1.60966	0.861463	1.3496	1.15258	Unclassified
chrI	65752	65902	putative_enhancer	transcription_initiation	no_transcription	.	.	.	.	.	.	.	.	65926	65766	FALSE	23.369	25.151	4.435	28.35	8.035	Hypod.	Neurons	Germline	Intest.	Muscle	0.966493	1.9779	1.9589	1.25764	Unclassified
chrI	67781	67931	putative_enhancer	transcription_initiation	transcription_initiation	.	.	.	.	.	.	.	.	67890	67759	FALSE	18.704	8.262	7.428	8.361	5.35	Germline	Hypod.	Neurons	Muscle	Intest.	1.50478	0.790962	1.04281	1.71067	Unclassified
chrI	68821	68971	other_element	no_transcription	no_transcription	.	.	.	.	.	.	.	.	68956	68835	TRUE	19.283	12.344	2.347	5.984	7.183	Germline	Neurons	Intest.	Hypod.	Muscle	0.812196	2.15049	1.1817	2.19282	Unclassified
chrI	70045	70195	coding_promoter	coding_promoter	transcription_initiation	WBGene00000812	csk-1	protein_coding	.	.	.	.	.	70224	70003	FALSE	119.926	289.001	293.875	270.436	338.183	Intest.	Muscle	Neurons	Hypod.	Germline	0.793837	1.19656	1.34716	3.38841	Soma
chrI	71235	71385	putative_enhancer	transcription_initiation	transcription_initiation	.	.	.	.	.	.	WBGene00000812	csk-1	71362	71266	FALSE	19.742	6.649	6.475	5.528	7.927	Germline	Intest.	Neurons	Muscle	Hypod.	1.61329	0.94756	0.912157	1.63183	Unclassified
chrI	71852	72002	putative_enhancer	transcription_initiation	transcription_initiation	.	.	.	.	.	.	WBGene00000812	csk-1	71885	71895	FALSE	12.923	3.135	2.237	3.987	5.321	Germline	Intest.	Hypod.	Neurons	Muscle	1.58054	1.40996	0.918167	1.35236	Unclassified
chrI	72363	72513	coding_promoter	coding_promoter	no_transcription	WBGene00000812	csk-1	protein_coding	.	.	.	.	.	72509	72377	FALSE	19.471	5.407	2.434	2.334	3.634	Germline	Neurons	Intest.	Muscle	Hypod.	1.85457	2.1003	1.10307	1.54315	Unclassified
chrI	74707	74857	putative_enhancer	transcription_initiation	transcription_initiation	.	.	.	.	.	.	WBGene00000812	csk-1	74868	74701	FALSE	15.263	6.14	8.203	11.342	12.976	Germline	Intest.	Hypod.	Muscle	Neurons	0.798208	1.09559	0.95367	1.66027	Unclassified
chrI	75218	75368	putative_enhancer	transcription_initiation	transcription_initiation	.	.	.	.	.	.	WBGene00000812	csk-1	75342	75226	FALSE	12.466	2.864	2.339	9.128	6.791	Germline	Hypod.	Intest.	Neurons	Muscle	0.935222	1.34903	1.99761	0.975518	Unclassified
chrI	86365	86515	coding_promoter	transcription_initiation	coding_promoter	.	.	.	WBGene00021679	Y48G1C.6	protein_coding	.	.	86544	86358	FALSE	64.526	33.217	29.025	43.334	45.853	Germline	Intest.	Hypod.	Neurons	Muscle	0.921354	1.09721	1.04874	0.926902	Ubiq.
chrI	90439	90589	putative_enhancer	no_transcription	transcription_initiation	.	.	.	.	.	.	WBGene00021683	Y48G1C.10	90574	90511	FALSE	21.521	6.872	9.586	6.596	13.089	Germline	Intest.	Muscle	Neurons	Hypod.	1.11293	0.939442	1.64563	1.23166	Unclassified
chrI	91354	91504	putative_enhancer	transcription_initiation	no_transcription	.	.	.	.	.	.	WBGene00021682	Y48G1C.9	91440	91368	FALSE	17.018	4.493	5.411	4.02	15.774	Germline	Intest.	Muscle	Neurons	Hypod.	0.726551	2.0425	1.39351	1.24434	Unclassified
chrI	91715	91865	putative_enhancer	transcription_initiation	transcription_initiation	.	.	.	.	.	.	WBGene00021682	Y48G1C.9	91831	91752	FALSE	23.952	6.683	9.169	5.569	11.94	Germline	Intest.	Muscle	Neurons	Hypod.	1.33247	0.93055	1.54514	1.51257	Unclassified
chrI	92222	92372	putative_enhancer	transcription_initiation	transcription_initiation	.	.	.	.	.	.	WBGene00021682	Y48G1C.9	92352	92245	FALSE	24.316	7.53	3.844	5.057	6.365	Germline	Neurons	Intest.	Hypod.	Muscle	1.65505	1.55689	1.2239	0.96197	Unclassified
chrI	92876	93026	coding_promoter	coding_promoter	unassigned_promoter	WBGene00021676	Y48G1C.1	protein_coding	.	.	.	.	.	93067	92916	FALSE	53.319	6.699	5.628	5.342	6.498	Germline	Neurons	Intest.	Muscle	Hypod.	4.50598	1.20448	0.802826	1.49897	Germline
chrI	95023	95173	putative_enhancer	no_transcription	transcription_initiation	.	.	.	.	.	.	WBGene00189949	Y48G1C.13	95158	95087	TRUE	41.229	7.562	4.446	7.134	7.906	Germline	Intest.	Neurons	Hypod.	Muscle	3.52312	0.775426	1.47422	1.101	Germline
chrI	96524	96674	putative_enhancer	transcription_initiation	transcription_initiation	.	.	.	.	.	.	WBGene00021681	Y48G1C.8	96659	96511	FALSE	37.37	18.887	7.581	18.241	10.303	Germline	Neurons	Hypod.	Intest.	Muscle	1.056	1.33502	1.62187	0.98369	Unclassified
chrI	98076	98226	unassigned_promoter	unassigned_promoter	transcription_initiation	.	.	.	.	.	.	WBGene00021681	Y48G1C.8	98165	98103	FALSE	9.855	5.843	6.057	5.684	9.606	Germline	Intest.	Muscle	Neurons	Hypod.	0.652808	1.14082	1.19806	1.26677	Unclassified
chrI	108263	108413	coding_promoter	transcription_initiation	coding_promoter	.	.	.	WBGene00021681	Y48G1C.8	protein_coding	.	.	108348	108299	FALSE	71.135	94.96	109.414	66.915	83.495	Muscle	Neurons	Intest.	Germline	Hypod.	1.35528	1.40574	1.79078	0.711861	Ubiq.-Biased
chrI	108508	108658	putative_enhancer	transcription_initiation	transcription_initiation	.	.	.	.	.	.	.	.	108488	108523	TRUE	64.037	28.416	33.782	28.524	36.302	Germline	Intest.	Muscle	Hypod.	Neurons	1.17438	0.721248	1.74352	0.802935	Ubiq.
chrI	109604	109754	putative_enhancer	no_transcription	transcription_initiation	.	.	.	.	.	.	WBGene00004274	rab-11.1	109739	109601	FALSE	33.533	12.633	12.138	15.059	24.499	Germline	Intest.	Hypod.	Neurons	Muscle	0.907584	1.60471	1.00766	0.951399	Ubiq.
chrI	110121	110271	coding_promoter	coding_promoter	coding_promoter	WBGene00004418	rpl-7	protein_coding	WBGene00004274	rab-11.1	protein_coding	.	.	110220	110309	FALSE	30.12	10.592	18.873	75.447	64.842	Hypod.	Intest.	Germline	Muscle	Neurons	1.13942	3.32972	0.745493	2.0076	Hypod._Intest.
chrI	110332	110482	coding_promoter	coding_promoter	coding_promoter	WBGene00004418	rpl-7	protein_coding	WBGene00004274	rab-11.1	protein_coding	.	.	110316	110309	FALSE	40.232	19.282	13.296	35.204	62.821	Intest.	Germline	Hypod.	Neurons	Muscle	2.38215	0.756233	1.47549	1.24854	Ubiq.-Biased
chrI	110636	110786	coding_promoter	coding_promoter	coding_promoter	WBGene00004418	rpl-7	protein_coding	WBGene00004274	rab-11.1	protein_coding	.	.	110784	110658	FALSE	103.242	60.924	49.694	68.035	100.63	Germline	Intest.	Hypod.	Neurons	Muscle	0.67554	1.48516	0.914779	1.05324	Ubiq.
chrI	111207	111357	non-coding_RNA	non-coding_RNA	no_transcription	WBGene00023461	F53G12.12	snoRNA	.	.	.	.	.	111338	111221	FALSE	42.534	10.131	6.345	9.9	18.56	Germline	Intest.	Neurons	Hypod.	Muscle	1.52169	1.4713	1.27701	1.08607	Unclassified
chrI	111524	111674	putative_enhancer	transcription_initiation	transcription_initiation	.	.	.	.	.	.	WBGene00004418	rpl-7	111576	111683	TRUE	40.988	9.456	3.95	10.53	18.489	Germline	Intest.	Hypod.	Neurons	Muscle	1.47026	1.70362	0.936426	1.95514	Unclassified
chrI	111788	111938	putative_enhancer	transcription_initiation	transcription_initiation	.	.	.	.	.	.	WBGene00004418	rpl-7	111796	111931	TRUE	46.47	9.933	7.495	10.7	17.152	Germline	Intest.	Hypod.	Neurons	Muscle	1.78294	1.58816	0.886597	1.2574	Unclassified
chrI	112380	112530	coding_promoter	coding_promoter	no_transcription	WBGene00018774	F53G12.9	protein_coding	.	.	.	.	.	112356	112394	FALSE	57.871	12.049	7.463	9.187	19.471	Germline	Intest.	Neurons	Hypod.	Muscle	2.00581	1.36154	1.56477	0.945455	Unclassified
chrI	112714	112864	putative_enhancer	transcription_initiation	no_transcription	.	.	.	.	.	.	WBGene00018774	F53G12.9	112735	112728	FALSE	31.636	8.477	5.419	6.122	12.32	Germline	Intest.	Neurons	Hypod.	Muscle	1.69687	1.19162	1.84613	0.779278	Unclassified
chrI	114695	114845	putative_enhancer	no_transcription	transcription_initiation	.	.	.	.	.	.	WBGene00018773	F53G12.8	114830	114757	FALSE	14.834	2.445	1.737	3.76	6.486	Germline	Intest.	Hypod.	Neurons	Muscle	1.57497	1.6948	1.37358	1.07968	Unclassified
chrI	122408	122558	coding_promoter	coding_promoter	no_transcription	WBGene00003229	mex-3	protein_coding	.	.	.	.	.	122535	122422	FALSE	19.682	9.777	5.506	5.895	8.219	Germline	Neurons	Intest.	Hypod.	Muscle	1.11557	1.44915	1.4379	0.752902	Unclassified
chrI	123901	124051	putative_enhancer	no_transcription	transcription_initiation	.	.	.	.	.	.	WBGene00003229	mex-3	124036	123851	FALSE	13.567	4.559	3.785	8.361	5.571	Germline	Hypod.	Intest.	Neurons	Muscle	1.05446	1.47526	0.99654	1.11511	Unclassified
chrI	124769	124919	putative_enhancer	transcription_initiation	transcription_initiation	.	.	.	.	.	.	WBGene00003229	mex-3	124843	124741	FALSE	18.854	7.127	9.346	4.573	6.695	Germline	Muscle	Neurons	Intest.	Hypod.	1.00523	1.41207	1.26664	1.49426	Unclassified
chrI	126633	126783	coding_promoter	coding_promoter	transcription_initiation	WBGene00003229	mex-3	protein_coding	.	.	.	.	.	126791	126654	FALSE	15.508	7.218	2.895	4.415	6.975	Germline	Neurons	Intest.	Hypod.	Muscle	1.24205	1.2435	1.55243	1.13873	Unclassified
chrI	128238	128388	coding_promoter	coding_promoter	no_transcription	WBGene00003229	mex-3	protein_coding	.	.	.	.	.	128335	128252	FALSE	114.88	7.316	3.131	5.951	5.4	Germline	Neurons	Hypod.	Intest.	Muscle	8.26216	1.66718	0.967158	1.23529	Germline
chrI	128404	128554	coding_promoter	coding_promoter	transcription_initiation	WBGene00003229	mex-3	protein_coding	.	.	.	.	.	128508	128499	FALSE	75.828	12.122	4.628	8.675	8.829	Germline	Neurons	Intest.	Hypod.	Muscle	3.25216	1.81521	0.989764	1.44388	Germline
chrI	128677	128827	putative_enhancer	transcription_initiation	no_transcription	.	.	.	.	.	.	WBGene00003229	mex-3	128765	128691	FALSE	26.296	6.501	4.88	5.995	6.361	Germline	Neurons	Intest.	Hypod.	Muscle	2.16819	1.32171	1.0839	0.967698	Unclassified
chrI	129021	129171	putative_enhancer	transcription_initiation	no_transcription	.	.	.	.	.	.	WBGene00003229	mex-3	129032	129035	TRUE	32.863	5.078	4.711	7.019	10.52	Germline	Intest.	Hypod.	Neurons	Muscle	2.07272	1.62364	1.08104	1.03378	Unclassified
chrI	129896	130046	putative_enhancer	transcription_initiation	transcription_initiation	.	.	.	.	.	.	WBGene00003229	mex-3	129991	129903	FALSE	20.48	10.79	19.471	5.669	6.24	Germline	Muscle	Neurons	Intest.	Hypod.	0.480421	2.15926	2.15739	1.09136	Unclassified
chrI	130437	130587	putative_enhancer	transcription_initiation	transcription_initiation	.	.	.	.	.	.	WBGene00003229	mex-3	130428	130440	FALSE	20.545	16.04	26.052	5.126	6.014	Muscle	Germline	Neurons	Intest.	Hypod.	2.63576	0.690441	3.16169	1.31007	Germline_Neurons_Muscle
chrI	130844	130994	putative_enhancer	transcription_initiation	transcription_initiation	.	.	.	.	.	.	WBGene00003229	mex-3	131003	130921	FALSE	26.528	7.975	6.065	8.443	8.72	Germline	Intest.	Hypod.	Neurons	Muscle	2.02035	1.0966	0.867038	1.11339	Unclassified
chrI	134016	134166	putative_enhancer	transcription_initiation	no_transcription	.	.	.	.	.	.	WBGene00003229	mex-3	134110	134030	FALSE	31.803	9.184	2.997	4.4	4.945	Germline	Neurons	Intest.	Hypod.	Muscle	1.8405	2.34255	1.17503	1.00903	Unclassified
chrI	134219	134369	coding_promoter	coding_promoter	unassigned_promoter	WBGene00018772	F53G12.4	protein_coding	.	.	.	.	.	134343	134246	FALSE	39.305	17.141	4.206	5.554	8.595	Germline	Neurons	Intest.	Hypod.	Muscle	1.18565	2.57263	1.59603	1.07273	Unclassified
chrI	144717	144867	other_element	no_transcription	no_transcription	.	.	.	.	.	.	.	.	144852	144731	FALSE	18.236	6.46	4.261	8.502	7.66	Germline	Hypod.	Intest.	Neurons	Muscle	1.46738	1.09779	0.924364	1.34625	Unclassified
chrI	153760	153910	other_element	no_transcription	no_transcription	.	.	.	.	.	.	WBGene00000253	bli-3	153895	153774	FALSE	9.982	4.132	2.792	6.894	9.389	Germline	Intest.	Hypod.	Neurons	Muscle	0.732336	1.343	1.45473	1.3508	Unclassified
chrI	154099	154249	putative_enhancer	transcription_initiation	no_transcription	.	.	.	.	.	.	WBGene00000253	bli-3	154217	154113	FALSE	10.991	2.288	3.037	4.657	16.626	Intest.	Germline	Hypod.	Muscle	Neurons	2.28605	1.59058	1.17928	1.50292	Unclassified
chrI	156032	156182	other_element	no_transcription	no_transcription	.	.	.	.	.	.	.	.	156167	156046	FALSE	16.297	6.254	5.88	72.919	10.149	Hypod.	Germline	Intest.	Neurons	Muscle	7.00157	1.03054	1.27878	0.991506	Hypod.
chrI	159358	159508	unassigned_promoter	transcription_initiation	unassigned_promoter	.	.	.	.	.	.	.	.	159459	159369	FALSE	16.392	8.13	4.844	65.631	7.693	Hypod.	Germline	Neurons	Intest.	Muscle	6.11873	0.994376	1.34173	1.25711	Hypod.
chrI	160123	160273	putative_enhancer	no_transcription	transcription_initiation	.	.	.	.	.	.	WBGene00004225	ptr-11	160258	160164	FALSE	10.593	2.864	2.347	22.524	8.165	Hypod.	Germline	Intest.	Neurons	Muscle	3.23012	0.860656	2.06228	1.40064	Hypod.
chrI	160807	160957	other_element	no_transcription	no_transcription	.	.	.	.	.	.	WBGene00004225	ptr-11	160942	160821	FALSE	10.933	4.955	3.541	11.014	8.399	Hypod.	Germline	Intest.	Neurons	Muscle	1.53651	0.896376	1.4541	1.19061	Unclassified
chrI	165889	166039	putative_enhancer	transcription_initiation	transcription_initiation	.	.	.	.	.	.	WBGene00004225	ptr-11	165996	165879	FALSE	10.869	3.695	3.285	19.65	6.064	Hypod.	Germline	Intest.	Neurons	Muscle	2.62203	1.18035	1.31584	1.02087	Unclassified
chrI	166971	167121	coding_promoter	no_transcription	coding_promoter	.	.	.	WBGene00004225	ptr-11	protein_coding	.	.	167106	166969	FALSE	15.822	6.642	5.376	35.418	11.69	Hypod.	Germline	Intest.	Neurons	Muscle	3.19183	0.926463	1.53765	1.05418	Hypod.
chrI	168013	168163	other_element	no_transcription	no_transcription	.	.	.	.	.	.	WBGene00004225	ptr-11	168148	168027	FALSE	13.238	4.733	2.513	13.243	9.794	Hypod.	Germline	Intest.	Neurons	Muscle	1.42624	0.882492	1.88437	1.45452	Unclassified
chrI	168682	168832	putative_enhancer	transcription_initiation	transcription_initiation	.	.	.	.	.	.	WBGene00004225	ptr-11	168749	168793	FALSE	11.026	3.917	5.498	10.583	14.873	Intest.	Germline	Hypod.	Muscle	Neurons	1.94185	0.709057	1.52893	1.406	Unclassified
chrI	169734	169884	coding_promoter	coding_promoter	coding_promoter	WBGene00018958	F56C11.6	protein_coding	WBGene00004225	ptr-11	protein_coding	.	.	169852	169722	FALSE	18.883	3.983	4.486	18.173	12.371	Germline	Hypod.	Intest.	Muscle	Neurons	0.704979	1.43599	2.09245	1.1843	Unclassified
chrI	170649	170799	other_element	no_transcription	no_transcription	.	.	.	.	.	.	WBGene00018958	F56C11.6	170784	170663	FALSE	7.708	2.263	3.379	8.858	8.14	Hypod.	Intest.	Germline	Muscle	Neurons	1.11532	1.49694	1.22892	1.59867	Unclassified
chrI	171123	171273	coding_promoter	coding_promoter	transcription_initiation	WBGene00018958	F56C11.6	protein_coding	.	.	.	.	.	171206	171154	FALSE	9.331	2.107	4.112	14.343	45.105	Intest.	Hypod.	Germline	Muscle	Neurons	3.19328	2.37325	1.13186	2.13568	Intest.
chrI	171776	171926	putative_enhancer	transcription_initiation	transcription_initiation	.	.	.	.	.	.	WBGene00018958	F56C11.6	171944	171830	FALSE	13.051	5.736	3.97	10.158	12.926	Germline	Intest.	Hypod.	Neurons	Muscle	0.676711	1.25558	1.465	1.34183	Unclassified
chrI	172088	172238	other_element	no_transcription	no_transcription	.	.	.	.	.	.	WBGene00018958	F56C11.6	172223	172102	FALSE	13.421	3.761	4.907	17.551	14.513	Hypod.	Intest.	Germline	Muscle	Neurons	1.24304	1.57663	1.30219	1.46005	Unclassified
chrI	172377	172527	coding_promoter	coding_promoter	unassigned_promoter	WBGene00018958	F56C11.6	protein_coding	.	.	.	.	.	172540	172378	FALSE	9.64	3.951	27.021	26.651	12.166	Muscle	Hypod.	Intest.	Germline	Neurons	1.46913	2.23426	1.87144	1.38526	Unclassified
chrI	172820	172970	putative_enhancer	transcription_initiation	transcription_initiation	.	.	.	.	.	.	WBGene00018958	F56C11.6	172993	172970	FALSE	14.738	22.952	124.063	99.923	33.632	Muscle	Hypod.	Intest.	Neurons	Germline	1.88965	2.86901	1.19638	2.93475	Ubiq.-Biased
chrI	173208	173358	coding_promoter	coding_promoter	transcription_initiation	WBGene00018958	F56C11.6	protein_coding	.	.	.	.	.	173302	173244	FALSE	19.156	6.971	7.207	14.033	17.128	Germline	Intest.	Hypod.	Muscle	Neurons	0.736427	1.20386	1.50806	1.16388	Unclassified
chrI	176781	176931	other_element	no_transcription	no_transcription	.	.	.	.	.	.	.	.	176916	176795	FALSE	12.288	8.246	3.801	13.419	9.151	Hypod.	Germline	Intest.	Neurons	Muscle	1.59326	0.925986	0.87221	1.99589	Unclassified
chrI	177364	177514	coding_promoter	coding_promoter	transcription_initiation	WBGene00018957	F56C11.5	protein_coding	.	.	.	.	.	177501	177341	FALSE	17.225	6.444	6.128	92.263	9.76	Hypod.	Germline	Intest.	Neurons	Muscle	8.40913	1.19331	1.2128	0.90645	Hypod.
chrI	178074	178224	other_element	no_transcription	no_transcription	.	.	.	.	.	.	WBGene00018957	F56C11.5	178209	178088	FALSE	13.883	5.465	5.021	11.228	11.001	Germline	Hypod.	Intest.	Neurons	Muscle	0.814387	1.05916	1.74462	0.885938	Unclassified
chrI	178420	178570	putative_enhancer	transcription_initiation	transcription_initiation	.	.	.	.	.	.	WBGene00018957	F56C11.5	178567	178455	FALSE	19.346	6.748	4.864	17.176	10.023	Germline	Hypod.	Intest.	Neurons	Muscle	0.763285	1.67516	1.1991	1.46401	Unclassified
chrI	179272	179422	putative_enhancer	transcription_initiation	transcription_initiation	.	.	.	.	.	.	WBGene00018957	F56C11.5	179405	179291	FALSE	19.167	4.173	3.426	26.106	7.718	Hypod.	Germline	Intest.	Neurons	Muscle	1.98153	1.73555	1.54179	1.04967	Unclassified
chrI	180177	180327	coding_promoter	coding_promoter	transcription_initiation	WBGene00018957	F56C11.5	protein_coding	.	.	.	.	.	180312	180187	FALSE	50.975	9.111	5.061	68.37	8.641	Hypod.	Germline	Neurons	Intest.	Muscle	1.96419	3.1012	1.32185	1.21459	Germline_Hypod.
chrI	182145	182295	putative_enhancer	no_transcription	transcription_initiation	.	.	.	.	.	.	WBGene00018955,WBGene00018957	F56C11.3,F56C11.5	182280	182135	FALSE	26.899	4.23	5.577	10.899	10.37	Germline	Hypod.	Intest.	Muscle	Neurons	1.61335	1.10743	1.33652	1.44533	Unclassified
chrI	182928	183078	coding_promoter	coding_promoter	coding_promoter	WBGene00000227	atm-1	protein_coding	WBGene00018955	F56C11.3	protein_coding	.	.	183043	182945	FALSE	62.015	19.176	14.603	18.218	20.886	Germline	Intest.	Neurons	Hypod.	Muscle	1.98439	0.897555	1.26939	0.853359	Ubiq.
chrI	183262	183412	coding_promoter	coding_promoter	coding_promoter	WBGene00000227	atm-1	protein_coding	WBGene00018955	F56C11.3	protein_coding	.	.	183325	183295	FALSE	13.936	2.708	2.012	4.828	16.376	Intest.	Germline	Hypod.	Neurons	Muscle	1.78356	1.94375	1.49442	0.990654	Unclassified
chrI	183417	183567	putative_enhancer	transcription_initiation	no_transcription	.	.	.	.	.	.	WBGene00000227	atm-1	183372	183431	FALSE	17.472	3.827	3.816	6.54	10.913	Germline	Intest.	Hypod.	Neurons	Muscle	1.11557	1.54504	1.39643	0.901508	Unclassified
chrI	184786	184936	putative_enhancer	no_transcription	transcription_initiation	.	.	.	.	.	.	WBGene00000227	atm-1	184921	184838	FALSE	14.495	3.481	13.611	7.067	7.096	Germline	Muscle	Intest.	Hypod.	Neurons	0.492986	2.90356	0.927893	1.76402	Unclassified
chrI	188567	188717	other_element	no_transcription	no_transcription	.	.	.	.	.	.	WBGene00000227	atm-1	188702	188581	FALSE	23.706	2.839	10.354	6.769	14.513	Germline	Intest.	Muscle	Hypod.	Neurons	1.10847	0.941387	2.12046	2.13949	Unclassified
chrI	196826	196976	other_element	no_transcription	no_transcription	.	.	.	.	.	.	WBGene00000227	atm-1	196961	196840	FALSE	7.56	1.177	1.189	1.722	2.665	Germline	Intest.	Hypod.	Muscle	Neurons	1.90626	1.8425	0.963518	1.16439	Low
chrI	197163	197313	other_element	no_transcription	no_transcription	.	.	.	.	.	.	WBGene00000227	atm-1	197298	197177	TRUE	18.363	9.348	4.029	5.383	7.877	Germline	Neurons	Intest.	Hypod.	Muscle	0.997272	1.49312	1.57136	0.957932	Unclassified
chrI	202164	202314	putative_enhancer	no_transcription	transcription_initiation	.	.	.	.	.	.	WBGene00000227	atm-1	202299	202205	FALSE	9.549	3.498	3.474	6.382	9.238	Germline	Intest.	Hypod.	Neurons	Muscle	0.658891	1.49342	1.48087	0.866493	Unclassified
chrI	204402	204552	putative_enhancer	transcription_initiation	no_transcription	.	.	.	.	.	.	WBGene00000227	atm-1	204403	204416	FALSE	12.566	5.785	2.493	4.344	10.387	Germline	Intest.	Neurons	Hypod.	Muscle	0.832945	1.38048	1.76951	1.31185	Unclassified
chrI	206008	206158	other_element	no_transcription	no_transcription	.	.	.	.	.	.	WBGene00000227	atm-1	206143	206022	FALSE	11.485	2.683	3.222	3.261	6.306	Germline	Intest.	Hypod.	Muscle	Neurons	1.226	2.0121	0.776509	1.25551	Unclassified
chrI	206391	206541	putative_enhancer	transcription_initiation	no_transcription	.	.	.	.	.	.	WBGene00000227	atm-1	206493	206405	TRUE	17.806	5.382	3.438	6.451	8.712	Germline	Intest.	Hypod.	Neurons	Muscle	1.36931	1.38612	0.938314	1.48848	Unclassified
chrI	211500	211650	putative_enhancer	transcription_initiation	no_transcription	.	.	.	.	.	.	WBGene00021666	Y48G1BL.7	211534	211514	TRUE	24.288	1.284	2.647	2.734	1.98	Germline	Hypod.	Muscle	Intest.	Neurons	6.38466	0.815459	1.56682	1.23085	Germline
chrI	211788	211938	putative_enhancer	no_transcription	transcription_initiation	.	.	.	.	.	.	.	.	211923	211927	TRUE	29.602	2.395	2.351	5.638	3.533	Germline	Hypod.	Intest.	Neurons	Muscle	3.75602	1.41673	1.30529	0.896108	Germline
chrI	215668	215818	other_element	no_transcription	no_transcription	.	.	.	.	.	.	WBGene00004246	puf-10	215803	215682	FALSE	13.662	0.469	0.303	0.242	0.923	Germline	Intest.	Neurons	Muscle	Hypod.	10.7222	1.86752	0.784151	2.62835	Germline
chrI	215837	215987	coding_promoter	coding_promoter	no_transcription	WBGene00021662	snpc-3.3	protein_coding	.	.	.	.	.	216005	215851	FALSE	32.928	1.531	0.918	1.253	2.163	Germline	Intest.	Neurons	Hypod.	Muscle	10.4779	1.18453	1.42914	1.00259	Germline
chrI	216415	216565	putative_enhancer	no_transcription	transcription_initiation	.	.	.	.	.	.	WBGene00004246,WBGene00021662	puf-10,snpc-3.3	216550	216541	TRUE	17.259	2.823	1.548	2.706	4.515	Germline	Intest.	Neurons	Hypod.	Muscle	2.56587	1.43796	1.21599	1.266	Unclassified
chrI	217277	217427	other_element	no_transcription	no_transcription	.	.	.	.	.	.	WBGene00004246	puf-10	217412	217291	TRUE	25.521	3.934	3.056	2.464	6.724	Germline	Intest.	Neurons	Muscle	Hypod.	2.66373	1.45256	1.02223	1.83731	Unclassified
chrI	217735	217885	coding_promoter	coding_promoter	pseudogene_promoter	WBGene00255594	Y48G1BL.8	protein_coding	WBGene00004246	puf-10	pseudogene	.	.	217889	217779	FALSE	11.859	1.662	1.28	1.154	3.082	Germline	Intest.	Neurons	Muscle	Hypod.	2.82603	1.4327	0.969222	1.69764	Unclassified
chrI	218111	218261	other_element	no_transcription	no_transcription	.	.	.	.	.	.	WBGene00255594	Y48G1BL.8	218246	218125	TRUE	20.014	2.494	1.063	3.516	2.101	Germline	Hypod.	Neurons	Intest.	Muscle	4.17178	1.1908	1.30068	1.24051	Germline
chrI	220263	220413	putative_enhancer	no_transcription	transcription_initiation	.	.	.	.	.	.	WBGene00021664	Y48G1BL.5	220398	220300	TRUE	15.727	3.308	2.71	2.023	4.577	Germline	Intest.	Neurons	Muscle	Hypod.	2.32135	1.0303	1.21794	1.77887	Unclassified
chrI	221314	221464	putative_enhancer	transcription_initiation	no_transcription	.	.	.	.	.	.	WBGene00021664	Y48G1BL.5	221356	221328	TRUE	26.53	4.239	3.895	8.117	9.213	Germline	Intest.	Hypod.	Neurons	Muscle	1.92405	1.17564	1.57811	1.01202	Unclassified
chrI	222160	222310	pseudogene_promoter	no_transcription	pseudogene_promoter	.	.	.	WBGene00021664	Y48G1BL.5	pseudogene	.	.	222295	222257	TRUE	26.106	4.09	3.127	4.543	13.001	Germline	Intest.	Hypod.	Neurons	Muscle	1.32724	3.05729	0.825508	1.20237	Germline_Intest.
chrI	226836	226986	other_element	no_transcription	no_transcription	.	.	.	.	.	.	.	.	226971	226850	FALSE	7.71	3.646	2.036	3.289	5.855	Germline	Intest.	Neurons	Hypod.	Muscle	0.953283	1.17255	1.52363	1.11185	Low
chrI	230512	230662	putative_enhancer	transcription_initiation	no_transcription	.	.	.	.	.	.	.	.	230558	230526	FALSE	25.436	16.772	12.327	13.615	20.13	Germline	Intest.	Neurons	Hypod.	Muscle	0.838653	0.969073	1.59652	0.806203	Ubiq.
chrI	231336	231486	putative_enhancer	transcription_initiation	transcription_initiation	.	.	.	.	.	.	.	.	231354	231364	FALSE	21.918	3.671	4.498	5.485	13.54	Germline	Intest.	Hypod.	Muscle	Neurons	1.06883	2.40635	0.823411	1.69967	Unclassified
chrI	231967	232117	unassigned_promoter	unassigned_promoter	no_transcription	.	.	.	.	.	.	WBGene00021671	Y48G1BM.6	232158	231981	FALSE	30.243	15.086	11.654	15.607	20.293	Germline	Intest.	Hypod.	Neurons	Muscle	0.982486	1.3576	0.841421	1.14772	Ubiq.
chrI	232645	232795	putative_enhancer	transcription_initiation	transcription_initiation	.	.	.	.	.	.	WBGene00021671	Y48G1BM.6	232643	232771	FALSE	10.287	3.868	3.686	4.902	10.754	Intest.	Germline	Hypod.	Neurons	Muscle	1.54726	1.34469	1.18995	0.842674	Unclassified
chrI	237725	237875	other_element	no_transcription	no_transcription	.	.	.	.	.	.	WBGene00021671	Y48G1BM.6	237860	237739	FALSE	6.418	5.127	5.667	6.438	9.455	Intest.	Hypod.	Germline	Muscle	Neurons	1.46644	1.48866	0.537052	1.20966	Unclassified
chrI	238033	238183	putative_enhancer	transcription_initiation	no_transcription	.	.	.	.	.	.	WBGene00021671	Y48G1BM.6	238116	238047	FALSE	12.745	6.477	10.157	11.875	11.886	Germline	Intest.	Hypod.	Muscle	Neurons	0.71024	0.947476	0.96439	1.60838	Unclassified
chrI	238436	238586	putative_enhancer	transcription_initiation	no_transcription	.	.	.	.	.	.	.	.	238496	238450	FALSE	10.381	6.016	5.329	6.323	9.339	Germline	Intest.	Hypod.	Neurons	Muscle	0.751145	1.51449	0.881837	1.02186	Unclassified
chrI	240341	240491	pseudogene_promoter	pseudogene_promoter	transcription_initiation	WBGene00021668	Y48G1BM.2	pseudogene	.	.	.	.	.	240459	240324	FALSE	10.374	4.782	2.119	4.359	6.674	Germline	Intest.	Neurons	Hypod.	Muscle	1.0201	1.23493	1.21282	1.68644	Unclassified
chrI	240780	240930	other_element	no_transcription	no_transcription	.	.	.	.	.	.	WBGene00021668	Y48G1BM.2	240915	240794	FALSE	7.924	6.699	3.052	10.922	5.747	Hypod.	Germline	Neurons	Intest.	Muscle	1.94783	0.636121	1.50494	1.41099	Unclassified
chrI	251746	251896	pseudogene_promoter	no_transcription	pseudogene_promoter	.	.	.	WBGene00021673	Y48G1BM.8	pseudogene	.	.	251881	251728	FALSE	27.43	1.391	1.217	2.051	1.666	Germline	Hypod.	Intest.	Neurons	Muscle	9.22556	1.29038	0.823507	1.26713	Germline
chrI	251911	252061	coding_promoter	coding_promoter	pseudogene_promoter	WBGene00021667	snpc-3.2	protein_coding	WBGene00021673	Y48G1BM.8	pseudogene	.	.	252092	251955	FALSE	43.838	3.349	1.02	3.832	3.525	Germline	Hypod.	Intest.	Neurons	Muscle	7.69965	1.09134	0.765922	2.91735	Germline
chrI	252708	252858	other_element	no_transcription	no_transcription	.	.	.	.	.	.	WBGene00021667	snpc-3.2	252843	252722	TRUE	12.222	1.712	1.52	4.372	2.852	Germline	Hypod.	Intest.	Neurons	Muscle	1.94098	1.39257	1.6215	0.888325	Unclassified
chrI	257943	258093	putative_enhancer	transcription_initiation	no_transcription	.	.	.	.	.	.	WBGene00021675	Y48G1BR.1	258088	257957	FALSE	14.068	6.427	4.454	29.624	8.866	Hypod.	Germline	Intest.	Neurons	Muscle	3.06422	1.03195	1.1111	1.46623	Hypod.
chrI	258519	258669	putative_enhancer	transcription_initiation	no_transcription	.	.	.	.	.	.	WBGene00021675	Y48G1BR.1	258595	258533	FALSE	8.35	2.469	3.824	17.408	5.125	Hypod.	Germline	Intest.	Muscle	Neurons	3.20988	1.10517	1.01406	1.8301	Hypod.
chrI	260243	260393	other_element	no_transcription	no_transcription	.	.	.	.	.	.	WBGene00021675	Y48G1BR.1	260378	260257	FALSE	13.484	4.675	3.241	11.136	8.399	Germline	Hypod.	Intest.	Neurons	Muscle	0.849578	1.31538	1.43684	1.27384	Unclassified
chrI	260865	261015	other_element	no_transcription	no_transcription	.	.	.	.	.	.	WBGene00021675	Y48G1BR.1	261000	260879	FALSE	7.652	1.852	1.993	33.583	4.582	Hypod.	Germline	Intest.	Muscle	Neurons	6.40603	1.14428	1.73475	1.50103	Hypod.
chrI	262027	262177	unassigned_promoter	no_transcription	unassigned_promoter	.	.	.	.	.	.	WBGene00021675	Y48G1BR.1	262162	262010	FALSE	8.448	4.526	3.824	32.796	6.002	Hypod.	Germline	Intest.	Neurons	Muscle	5.68216	0.966312	1.01818	1.21885	Hypod.
chrI	262815	262965	other_element	no_transcription	no_transcription	.	.	.	.	.	.	WBGene00021675	Y48G1BR.1	262950	262829	FALSE	12.13	4.362	3.99	15.159	5.509	Hypod.	Germline	Intest.	Neurons	Muscle	1.89273	1.45659	1.03598	0.946522	Unclassified
chrI	267241	267391	coding_promoter	no_transcription	coding_promoter	.	.	.	WBGene00021675	Y48G1BR.1	protein_coding	.	.	267376	267253	FALSE	8.104	2.091	1.879	19.105	4.64	Hypod.	Germline	Intest.	Neurons	Muscle	3.68113	1.12874	2.07132	0.873237	Hypod.
chrI	268138	268288	coding_promoter	no_transcription	coding_promoter	.	.	.	WBGene00021675	Y48G1BR.1	protein_coding	.	.	268273	268152	FALSE	9.398	4.329	2.843	21.724	8.219	Hypod.	Germline	Intest.	Neurons	Muscle	3.24348	0.77908	1.44566	1.33396	Hypod.
chrI	270331	270481	putative_enhancer	transcription_initiation	transcription_initiation	.	.	.	.	.	.	.	.	270522	270333	FALSE	7.891	5.094	13.623	5.541	5.63	Muscle	Germline	Intest.	Hypod.	Neurons	3.73951	0.925766	1.01635	0.891414	Muscle
chrI	270974	271124	putative_enhancer	transcription_initiation	transcription_initiation	.	.	.	.	.	.	.	.	271104	271151	FALSE	7.365	5.588	6.932	36.343	6.983	Hypod.	Germline	Intest.	Muscle	Neurons	7.85843	0.678529	0.697604	1.35955	Hypod.
chrI	272559	272709	putative_enhancer	transcription_initiation	transcription_initiation	.	.	.	.	.	.	.	.	272705	272624	FALSE	7.434	5.711	2.371	6.351	6.532	Germline	Intest.	Hypod.	Neurons	Muscle	0.821277	1.00212	0.81854	2.0853	Low
chrI	273599	273749	other_element	no_transcription	no_transcription	.	.	.	.	.	.	.	.	273734	273613	FALSE	8.258	5.736	2.706	4.729	19.224	Intest.	Germline	Neurons	Hypod.	Muscle	3.65662	0.719175	1.6285	1.39514	Intest.
chrI	274471	274621	putative_enhancer	no_transcription	transcription_initiation	.	.	.	.	.	.	.	.	274606	274511	FALSE	7.77	8.518	3.919	6.621	7.492	Neurons	Germline	Intest.	Hypod.	Muscle	2.02967	0.684707	1.20936	1.11776	Unclassified
chrI	275719	275869	putative_enhancer	transcription_initiation	transcription_initiation	.	.	.	.	.	.	.	.	275875	275756	FALSE	13.204	25.774	4.454	6.652	8.424	Neurons	Germline	Intest.	Hypod.	Muscle	3.74087	1.02228	1.3019	1.16754	Neurons
chrI	276571	276721	putative_enhancer	transcription_initiation	transcription_initiation	.	.	.	.	.	.	.	.	276689	276570	FALSE	9.674	12.188	3.998	8.828	7.534	Neurons	Germline	Hypod.	Intest.	Muscle	2.40046	0.775809	1.14027	1.41295	Unclassified
chrI	277107	277257	coding_promoter	coding_promoter	transcription_initiation	WBGene00016904	C53D5.3	protein_coding	.	.	.	.	.	277273	277127	FALSE	14.683	45.945	5.707	7.763	11.255	Neurons	Germline	Intest.	Hypod.	Muscle	5.80064	0.887101	1.46119	0.993465	Neurons
chrI	278093	278243	unassigned_promoter	transcription_initiation	unassigned_promoter	.	.	.	.	.	.	WBGene00016904	C53D5.3	278177	278095	FALSE	10.985	11.209	2.166	6.581	9.209	Neurons	Germline	Intest.	Hypod.	Muscle	2.01487	0.767944	1.39354	2.16085	Unclassified
chrI	278986	279136	other_element	no_transcription	no_transcription	.	.	.	.	.	.	WBGene00016904	C53D5.3	279121	279000	TRUE	10.008	9.916	2.465	7.946	7.609	Germline	Neurons	Hypod.	Intest.	Muscle	0.516378	1.65571	1.00392	2.32911	Unclassified
chrI	279893	280043	coding_promoter	coding_promoter	no_transcription	WBGene00016904	C53D5.3	protein_coding	.	.	.	.	.	280021	279907	FALSE	28.584	30.204	53.364	42.533	24.382	Muscle	Hypod.	Neurons	Germline	Intest.	1.80555	1.19071	1.93077	0.76885	Ubiq.-Biased
chrI	280354	280504	other_element	no_transcription	no_transcription	.	.	.	.	.	.	WBGene00016904	C53D5.3	280489	280368	FALSE	21.683	5.901	10.023	10.326	11.748	Germline	Intest.	Hypod.	Muscle	Neurons	1.24293	1.15517	0.692006	2.10461	Unclassified
chrI	281539	281689	other_element	no_transcription	no_transcription	.	.	.	.	.	.	.	.	281674	281553	TRUE	22.166	4.889	3.663	5.528	12.045	Germline	Intest.	Hypod.	Neurons	Muscle	1.23619	2.07077	1.03112	1.27576	Unclassified
chrI	282028	282178	coding_promoter	coding_promoter	no_transcription	WBGene00016903	2004-03-01	protein_coding	.	.	.	.	.	282163	282042	FALSE	17.257	5.037	2.749	5.939	7.731	Germline	Intest.	Hypod.	Neurons	Muscle	1.48973	1.33979	0.974715	1.74115	Unclassified
chrI	287792	287942	other_element	no_transcription	no_transcription	.	.	.	.	.	.	WBGene00016905	ztf-3	287927	287806	FALSE	33.171	13.859	3.958	5.941	11.302	Germline	Neurons	Intest.	Hypod.	Muscle	1.27264	1.58151	1.80949	1.12555	Unclassified
chrI	288131	288281	other_element	no_transcription	no_transcription	.	.	.	.	.	.	WBGene00016905	ztf-3	288266	288145	FALSE	55.782	4.073	1.39	2.166	3.341	Germline	Neurons	Intest.	Hypod.	Muscle	6.67454	1.66502	1.50613	1.21486	Germline
chrI	289111	289261	coding_promoter	coding_promoter	coding_promoter	WBGene00016902	C53D5.1	protein_coding	WBGene00016905	ztf-3	protein_coding	.	.	289198	289096	FALSE	25.139	78.565	25.04	32.677	29.932	Neurons	Hypod.	Intest.	Germline	Muscle	3.04558	1.06144	1.85699	0.445349	Neurons
chrI	290377	290527	putative_enhancer	transcription_initiation	transcription_initiation	.	.	.	.	.	.	WBGene00016902	C53D5.1	290482	290424	FALSE	13.818	6.238	4.549	32.422	10.391	Hypod.	Germline	Intest.	Neurons	Muscle	3.5211	0.886445	1.32381	1.21603	Hypod.
chrI	293197	293347	coding_promoter	coding_promoter	transcription_initiation	WBGene00016902	C53D5.1	protein_coding	.	.	.	.	.	293340	293151	FALSE	13.174	7.004	31.03	5.5	9.89	Muscle	Germline	Intest.	Neurons	Hypod.	5.19618	0.901316	1.16054	1.46076	Muscle
chrI	295960	296110	putative_enhancer	transcription_initiation	transcription_initiation	.	.	.	.	.	.	WBGene00016902	C53D5.1	296039	295915	FALSE	10.228	6.353	109.318	9.06	11.786	Muscle	Intest.	Germline	Hypod.	Neurons	14.3534	1.64669	0.764863	1.1536	Muscle
chrI	296237	296387	putative_enhancer	transcription_initiation	transcription_initiation	.	.	.	.	.	.	WBGene00016902	C53D5.1	296226	296211	FALSE	10.535	27.345	16.029	5.141	8.537	Neurons	Muscle	Germline	Intest.	Hypod.	1.62436	3.03833	0.833422	1.71264	Neurons_Muscle
chrI	297434	297584	putative_enhancer	transcription_initiation	transcription_initiation	.	.	.	.	.	.	WBGene00016902	C53D5.1	297571	297523	FALSE	13.197	12.346	7.42	6.739	7.927	Germline	Neurons	Intest.	Muscle	Hypod.	0.591516	1.77994	0.766456	1.54054	Unclassified
chrI	297619	297769	putative_enhancer	transcription_initiation	transcription_initiation	.	.	.	.	.	.	WBGene00016902	C53D5.1	297775	297667	FALSE	10.442	29.439	6.479	8.244	7.605	Neurons	Germline	Hypod.	Intest.	Muscle	5.01269	0.904856	1.0344	0.875945	Neurons
chrI	298430	298580	putative_enhancer	transcription_initiation	transcription_initiation	.	.	.	.	.	.	WBGene00016902	C53D5.1	298587	298623	FALSE	9.953	9.933	46.137	58.721	8.737	Hypod.	Muscle	Germline	Neurons	Intest.	0.862368	10.201	0.551767	1.37412	Muscle_Hypod.
chrI	299772	299922	putative_enhancer	transcription_initiation	transcription_initiation	.	.	.	.	.	.	WBGene00016902	C53D5.1	299892	299782	FALSE	16.123	100.593	8.424	119.216	11.017	Hypod.	Neurons	Germline	Intest.	Muscle	0.963718	11.3939	0.971741	0.930332	Neurons_Hypod.
chrI	300739	300889	putative_enhancer	transcription_initiation	no_transcription	.	.	.	.	.	.	WBGene00016902	C53D5.1	300838	300753	FALSE	10.562	6.214	4.065	16.277	7.66	Hypod.	Germline	Intest.	Neurons	Muscle	2.2657	0.93223	1.02765	1.48344	Unclassified
chrI	301309	301459	putative_enhancer	transcription_initiation	transcription_initiation	.	.	.	.	.	.	WBGene00016902	C53D5.1	301400	301495	FALSE	18.085	6.757	6.55	16.794	9.029	Germline	Hypod.	Intest.	Neurons	Muscle	0.716529	1.8611	1.0947	0.951042	Unclassified
chrI	301548	301698	other_element	no_transcription	no_transcription	.	.	.	.	.	.	WBGene00016902	C53D5.1	301683	301562	FALSE	11.33	5.695	3.643	13.714	7.484	Hypod.	Germline	Intest.	Neurons	Muscle	1.95372	1.004	1.08799	1.37094	Unclassified
chrI	302102	302252	coding_promoter	coding_promoter	no_transcription	WBGene00016902	C53D5.1	protein_coding	.	.	.	.	.	302188	302116	FALSE	9.642	6.115	3.119	6.522	7.86	Germline	Intest.	Hypod.	Neurons	Muscle	0.81062	1.26653	0.844508	2.00994	Unclassified
chrI	305684	305834	other_element	no_transcription	no_transcription	.	.	.	.	.	.	WBGene00016906	C53D5.5	305819	305698	FALSE	20.475	3.432	4.565	7.824	15.695	Germline	Intest.	Hypod.	Muscle	Neurons	0.823639	1.97965	1.25552	1.54862	Unclassified
chrI	305916	306066	putative_enhancer	transcription_initiation	no_transcription	.	.	.	.	.	.	WBGene00016906	C53D5.5	306015	305930	FALSE	20.32	2.831	2.859	14.101	13.055	Germline	Hypod.	Intest.	Muscle	Neurons	0.949213	1.06505	3.01373	1.20943	Germline_Hypod._Intest.
chrI	308035	308185	putative_enhancer	transcription_initiation	no_transcription	.	.	.	.	.	.	WBGene00016906	C53D5.5	308075	308049	FALSE	18.453	10.107	4.368	7.564	18.477	Intest.	Germline	Neurons	Hypod.	Muscle	1.49781	1.04678	1.53911	1.38173	Unclassified
chrI	308884	309034	other_element	no_transcription	no_transcription	.	.	.	.	.	.	WBGene00016906	C53D5.5	309019	308898	FALSE	12.04	7.349	5.104	7.449	14.187	Intest.	Germline	Hypod.	Neurons	Muscle	1.77739	1.10828	0.812449	1.31714	Unclassified
chrI	310420	310570	other_element	no_transcription	no_transcription	.	.	.	.	.	.	WBGene00016906	C53D5.5	310555	310434	TRUE	21.248	2.066	1.788	4.698	7.371	Germline	Intest.	Hypod.	Neurons	Muscle	1.87024	1.7474	1.85686	1.13436	Unclassified
chrI	310902	311052	putative_enhancer	transcription_initiation	transcription_initiation	.	.	.	.	.	.	WBGene00002077,WBGene00016906	C53D5.5,imb-3	311070	310862	FALSE	48.295	12.494	14.887	23.311	57.292	Intest.	Germline	Hypod.	Muscle	Neurons	1.82129	1.33811	1.11642	1.45504	Ubiq.-Biased
chrI	311293	311443	putative_enhancer	transcription_initiation	transcription_initiation	.	.	.	.	.	.	WBGene00002077	imb-3	311450	311400	FALSE	30.145	6.724	6.802	17.668	17.549	Germline	Hypod.	Intest.	Muscle	Neurons	1.09674	1.04145	2.03092	1.08541	Unclassified
chrI	314281	314431	putative_enhancer	no_transcription	transcription_initiation	.	.	.	.	.	.	WBGene00002077	imb-3	314416	314322	FALSE	19.752	9.67	5.419	17.808	21.283	Intest.	Germline	Hypod.	Neurons	Muscle	1.54509	0.74281	1.50057	1.6441	Unclassified
chrI	315227	315377	coding_promoter	unassigned_promoter	coding_promoter	.	.	.	WBGene00002077	imb-3	protein_coding	.	.	315361	315215	FALSE	61.658	36.147	25.559	98.353	72.084	Hypod.	Intest.	Germline	Neurons	Muscle	1.35099	1.79961	0.938829	1.12177	Ubiq.
chrI	315487	315637	putative_enhancer	transcription_initiation	transcription_initiation	.	.	.	.	.	.	.	.	315464	315520	FALSE	44.498	41.42	16.707	72.881	99.957	Intest.	Hypod.	Germline	Neurons	Muscle	1.35708	2.53586	0.5765	2.16412	Ubiq.-Biased
chrI	316147	316297	putative_enhancer	transcription_initiation	transcription_initiation	.	.	.	.	.	.	.	.	316228	316155	FALSE	201.225	55.541	21.665	38.177	55.6	Germline	Intest.	Neurons	Hypod.	Muscle	2.34886	0.820635	1.81794	1.18718	Ubiq.-Biased
chrI	316681	316831	other_element	no_transcription	no_transcription	.	.	.	.	.	.	WBGene00235385	Y48G1A.7	316816	316695	FALSE	18.396	4.033	4.387	7.052	10.203	Germline	Intest.	Hypod.	Muscle	Neurons	1.21607	1.41679	1.20821	1.21416	Unclassified
chrI	316939	317089	other_element	no_transcription	no_transcription	.	.	.	.	.	.	WBGene00235385	Y48G1A.7	317074	316953	TRUE	22.254	4.568	3.923	6.754	10.809	Germline	Intest.	Hypod.	Neurons	Muscle	1.37756	1.51409	1.28434	1.12464	Unclassified
chrI	318178	318328	putative_enhancer	transcription_initiation	no_transcription	.	.	.	.	.	.	WBGene00235385	Y48G1A.7	318262	318192	FALSE	14.585	7.399	3.485	6.01	10.591	Germline	Intest.	Neurons	Hypod.	Muscle	0.892393	1.20202	1.54476	1.20838	Unclassified
chrI	321003	321153	coding_promoter	coding_promoter	transcription_initiation	WBGene00021660	Y48G1A.4	protein_coding	.	.	.	.	.	321135	320979	FALSE	13.691	2.518	5.439	6.069	7.605	Germline	Intest.	Hypod.	Muscle	Neurons	1.18717	1.2353	0.79233	2.3289	Unclassified
chrI	323569	323719	coding_promoter	coding_promoter	coding_promoter	WBGene00021660	Y48G1A.4	protein_coding	WBGene00002079	xpo-2	protein_coding	.	.	323598	323518	FALSE	37.753	9.622	8.325	13.278	11.28	Germline	Hypod.	Intest.	Neurons	Muscle	1.87809	1.16132	1.04772	0.859256	Ubiq.
chrI	335039	335189	other_element	no_transcription	no_transcription	.	.	.	.	.	.	WBGene00000917	daf-25	335174	335053	FALSE	16.026	2.93	3.612	5.541	4.31	Germline	Hypod.	Intest.	Muscle	Neurons	1.90927	1.42958	0.814781	1.40472	Unclassified
chrI	342944	343094	putative_enhancer	transcription_initiation	transcription_initiation	.	.	.	.	.	.	WBGene00021661	mbtr-1	343065	342956	FALSE	12.186	2.914	3.229	5.584	10.149	Germline	Intest.	Hypod.	Muscle	Neurons	0.77704	1.80588	1.22064	1.46513	Unclassified
chrI	347229	347379	coding_promoter	coding_promoter	coding_promoter	WBGene00021658	Y48G1A.2	protein_coding	WBGene00021661	mbtr-1	protein_coding	.	.	347364	347180	FALSE	61.607	3.538	1.323	3.562	6.106	Germline	Intest.	Hypod.	Neurons	Muscle	6.89716	1.65133	0.748951	2.30078	Germline
chrI	347473	347623	coding_promoter	coding_promoter	transcription_initiation	WBGene00021658	Y48G1A.2	protein_coding	.	.	.	.	.	347506	347542	FALSE	34.59	5.457	2.737	6.051	7.973	Germline	Intest.	Hypod.	Neurons	Muscle	2.95911	1.40045	0.870052	1.79778	Unclassified
chrI	348356	348506	coding_promoter	coding_promoter	coding_promoter	WBGene00021657	Y48G1A.1	protein_coding	WBGene00021661	mbtr-1	protein_coding	.	.	348520	348378	FALSE	21.373	21.322	18.747	20.822	23.605	Intest.	Germline	Neurons	Hypod.	Muscle	1.69192	0.522824	1.33383	0.820751	Ubiq.
chrI	354497	354647	other_element	no_transcription	no_transcription	.	.	.	.	.	.	WBGene00021657	Y48G1A.1	354632	354511	FALSE	14.099	16.277	5.356	6.525	7.614	Neurons	Germline	Intest.	Hypod.	Muscle	2.20509	1.23678	1.17049	0.96786	Unclassified
chrI	363982	364132	pseudogene_promoter	no_transcription	pseudogene_promoter	.	.	.	WBGene00020087	R119.1	pseudogene	.	.	364117	363996	FALSE	98.316	1.662	2.379	2.308	2.36	Germline	Muscle	Intest.	Hypod.	Neurons	21.1324	1.19079	1.07588	1.21715	Germline
chrI	364269	364419	coding_promoter	coding_promoter	transcription_initiation	WBGene00020091	rnp-8	protein_coding	.	.	.	.	.	364352	364259	FALSE	114.512	3.416	2.371	2.721	3.404	Germline	Neurons	Intest.	Hypod.	Muscle	18.9584	1.17424	1.24262	0.758845	Germline
chrI	366950	367100	putative_enhancer	transcription_initiation	no_transcription	.	.	.	.	.	.	WBGene00020091	rnp-8	367136	366964	TRUE	24.218	3.762	4.171	6.367	7.117	Germline	Intest.	Hypod.	Muscle	Neurons	2.21246	1.1434	1.13606	1.36458	Unclassified
chrI	377322	377472	putative_enhancer	transcription_initiation	no_transcription	.	.	.	.	.	.	WBGene00020089	R119.3	377454	377336	FALSE	18.451	6.543	6.597	9.189	13.01	Germline	Intest.	Hypod.	Muscle	Neurons	0.978261	1.32582	1.03835	1.16334	Unclassified
chrI	378951	379101	putative_enhancer	transcription_initiation	transcription_initiation	.	.	.	.	.	.	WBGene00004143,WBGene00020089	R119.3,pqn-59	379130	378943	FALSE	37.271	9.366	9.913	34.417	18.765	Germline	Hypod.	Intest.	Muscle	Neurons	0.714648	1.8021	1.38451	1.2611	Ubiq.-Biased
chrI	381579	381729	putative_enhancer	transcription_initiation	transcription_initiation	.	.	.	.	.	.	WBGene00004143	pqn-59	381770	381654	FALSE	29.299	19.324	51.329	87.51	62.169	Hypod.	Intest.	Muscle	Germline	Neurons	1.38029	0.879087	3.72339	0.825213	Muscle_Hypod._Intest.
chrI	381910	382060	putative_enhancer	transcription_initiation	transcription_initiation	.	.	.	.	.	.	WBGene00004143	pqn-59	382008	381863	FALSE	22.79	12.18	19.531	65.335	26.658	Hypod.	Intest.	Germline	Muscle	Neurons	2.39802	1.78825	0.577122	1.72911	Ubiq.-Biased
chrI	382444	382594	coding_promoter	coding_promoter	coding_promoter	WBGene00006385	taf-4	protein_coding	WBGene00004143	pqn-59	protein_coding	.	.	382587	382436	FALSE	192.508	86.92	78.325	82.985	125.997	Germline	Intest.	Neurons	Hypod.	Muscle	0.996663	1.18612	1.28386	0.730288	Ubiq.
chrI	382792	382942	putative_enhancer	transcription_initiation	no_transcription	.	.	.	.	.	.	WBGene00006385	taf-4	382771	382806	FALSE	43.276	10.395	11.918	11.755	15.653	Germline	Intest.	Muscle	Hypod.	Neurons	1.84151	0.963913	1.34817	0.966662	Ubiq.
chrI	389661	389811	putative_enhancer	transcription_initiation	no_transcription	.	.	.	.	.	.	WBGene00020090	R119.5	389783	389675	FALSE	14.036	6.748	3.891	7.263	6.799	Germline	Hypod.	Intest.	Neurons	Muscle	1.33	1.05662	0.800039	1.83288	Unclassified
chrI	390629	390779	other_element	no_transcription	no_transcription	.	.	.	.	.	.	WBGene00020090	R119.5	390764	390643	FALSE	13.231	5.646	27.557	7.735	9.188	Muscle	Germline	Intest.	Hypod.	Neurons	4.52051	0.993409	1.12783	1.10913	Muscle
chrI	395262	395412	coding_promoter	transcription_initiation	coding_promoter	.	.	.	WBGene00020090	R119.5	protein_coding	.	.	395431	395255	FALSE	65.758	131.97	117.042	124.759	143.475	Intest.	Neurons	Hypod.	Muscle	Germline	0.894307	1.29305	0.740541	3.93405	Soma
chrI	395970	396120	putative_enhancer	transcription_initiation	no_transcription	.	.	.	.	.	.	.	.	396118	395984	FALSE	9.764	4.065	2.71	6.739	12.12	Intest.	Germline	Hypod.	Neurons	Muscle	1.8754	0.940632	1.30158	1.44436	Unclassified
chrI	397135	397285	putative_enhancer	no_transcription	transcription_initiation	.	.	.	.	.	.	.	.	397270	397186	TRUE	5.16	3.341	3.974	20.18	3.83	Hypod.	Germline	Muscle	Intest.	Neurons	5.52542	0.642372	1.5039	0.880457	Hypod.
chrI	397842	397992	coding_promoter	coding_promoter	transcription_initiation	WBGene00021733	otub-2	protein_coding	.	.	.	.	.	397965	397828	FALSE	137.494	531.249	420.04	192.971	183.46	Neurons	Muscle	Hypod.	Intest.	Germline	1.05031	3.21969	1.04157	2.05576	Neurons_Muscle
chrI	398464	398614	coding_promoter	coding_promoter	transcription_initiation	WBGene00021733	otub-2	protein_coding	.	.	.	.	.	398575	398478	FALSE	30.91	3.226	3.245	4.573	4.193	Germline	Hypod.	Intest.	Muscle	Neurons	4.49466	1.18605	0.822705	1.14297	Germline
chrI	400527	400677	putative_enhancer	no_transcription	transcription_initiation	.	.	.	.	.	.	WBGene00021733	otub-2	400662	400691	FALSE	24.332	8.708	6.037	6.779	15.352	Germline	Intest.	Neurons	Hypod.	Muscle	1.05864	1.5453	1.51429	0.716555	Unclassified
chrI	414420	414570	putative_enhancer	no_transcription	transcription_initiation	.	.	.	.	.	.	WBGene00021734	Y50C1A.2	414555	414540	FALSE	29.607	4.486	6.797	4.914	7.501	Germline	Intest.	Muscle	Hypod.	Neurons	2.54591	0.75425	2.09324	0.954655	Unclassified
chrI	418844	418994	coding_promoter	no_transcription	coding_promoter	.	.	.	WBGene00021734	Y50C1A.2	protein_coding	.	.	418979	418891	FALSE	13.201	24.219	4.986	7.676	7.547	Neurons	Germline	Hypod.	Intest.	Muscle	3.5516	1.16201	0.987622	1.16667	Neurons
chrI	419189	419339	other_element	no_transcription	no_transcription	.	.	.	.	.	.	WBGene00021734	Y50C1A.2	419324	419203	FALSE	12.891	6.625	8.515	8.007	6.352	Germline	Muscle	Hypod.	Neurons	Intest.	0.67873	1.50789	0.961197	1.4161	Unclassified
chrI	419818	419968	coding_promoter	coding_promoter	coding_promoter	WBGene00015570	C07F11.2	protein_coding	WBGene00021734	Y50C1A.2	protein_coding	.	.	419953	419899	TRUE	10.745	11.118	2.993	3.832	5.755	Neurons	Germline	Intest.	Hypod.	Muscle	1.99293	1.21273	1.51752	1.01489	Unclassified
chrI	424599	424749	putative_enhancer	no_transcription	transcription_initiation	.	.	.	.	.	.	.	.	424734	424585	FALSE	11.265	6.214	3.249	6.723	4.519	Germline	Hypod.	Neurons	Intest.	Muscle	1.09249	0.920232	1.58857	1.16094	Unclassified
chrI	426919	427069	putative_enhancer	transcription_initiation	transcription_initiation	.	.	.	.	.	.	.	.	427105	426970	FALSE	10.164	29.29	7.585	4.346	5.317	Neurons	Germline	Muscle	Intest.	Hypod.	5.33373	0.659294	1.96646	1.13563	Neurons
chrI	429219	429369	unassigned_promoter	unassigned_promoter	transcription_initiation	.	.	.	.	.	.	.	.	429355	429242	FALSE	12.71	7.374	4.573	89.678	9.155	Hypod.	Germline	Intest.	Neurons	Muscle	10.7707	0.912562	1.01047	1.49	Hypod.
chrI	430211	430361	putative_enhancer	transcription_initiation	no_transcription	.	.	.	.	.	.	.	.	430349	430225	FALSE	12.925	4.205	2.863	9.128	6.194	Germline	Hypod.	Intest.	Neurons	Muscle	0.962403	1.39203	1.2139	1.48942	Unclassified
chrI	432127	432277	coding_promoter	coding_promoter	transcription_initiation	WBGene00006593	tol-1	protein_coding	.	.	.	.	.	432262	432207	FALSE	31.761	3.539	4.624	2.364	5.379	Germline	Intest.	Muscle	Neurons	Hypod.	4.00199	0.7869	1.51021	1.94408	Germline
chrI	432415	432565	other_element	no_transcription	no_transcription	.	.	.	.	.	.	WBGene00006593	tol-1	432550	432429	TRUE	27.218	2.807	4.352	6.851	9.259	Germline	Intest.	Hypod.	Muscle	Neurons	2.0323	1.33774	1.24973	1.83428	Unclassified
chrI	432659	432809	putative_enhancer	transcription_initiation	no_transcription	.	.	.	.	.	.	WBGene00006593	tol-1	432857	432673	FALSE	18.363	5.284	6.9	7.595	16.226	Germline	Intest.	Hypod.	Muscle	Neurons	0.778637	1.99828	0.819559	1.56807	Unclassified
chrI	433645	433795	unassigned_promoter	unassigned_promoter	transcription_initiation	.	.	.	.	.	.	WBGene00006593	tol-1	433842	433623	FALSE	18.855	21.62	204.445	90.923	32.835	Muscle	Hypod.	Intest.	Neurons	Germline	3.18031	2.85288	1.25053	2.08651	Muscle
chrI	434611	434761	putative_enhancer	transcription_initiation	transcription_initiation	.	.	.	.	.	.	WBGene00006593	tol-1	434680	434563	FALSE	7.77	3.481	26.409	23.156	28.675	Intest.	Muscle	Hypod.	Germline	Neurons	0.69318	1.76961	4.55925	1.25674	Muscle_Hypod._Intest.
chrI	435540	435690	putative_enhancer	transcription_initiation	transcription_initiation	.	.	.	.	.	.	WBGene00006593	tol-1	435651	435533	FALSE	11.362	64.975	101.568	8.991	10.508	Muscle	Neurons	Germline	Intest.	Hypod.	1.90493	10.4421	0.728904	1.12241	Neurons_Muscle
chrI	436159	436309	putative_enhancer	no_transcription	transcription_initiation	.	.	.	.	.	.	WBGene00006593	tol-1	436294	436163	FALSE	6.936	3.802	3.734	5.197	7.163	Intest.	Germline	Hypod.	Neurons	Muscle	1.56745	0.900467	1.01571	0.885306	Low
chrI	436924	437074	putative_enhancer	transcription_initiation	transcription_initiation	.	.	.	.	.	.	WBGene00006593	tol-1	436983	436894	FALSE	10.011	12.477	7.656	5.457	9.138	Neurons	Germline	Intest.	Muscle	Hypod.	2.24286	0.756741	0.781783	2.00864	Unclassified
chrI	437714	437864	putative_enhancer	transcription_initiation	no_transcription	.	.	.	.	.	.	WBGene00006593	tol-1	437907	437728	FALSE	13.568	5.852	10.346	5.77	9.263	Germline	Muscle	Intest.	Neurons	Hypod.	0.571686	1.71935	1.2844	1.18247	Unclassified
chrI	438127	438277	unassigned_promoter	unassigned_promoter	transcription_initiation	.	.	.	.	.	.	WBGene00006593	tol-1	438260	438113	FALSE	8.455	9.16	101.101	4.374	7.38	Muscle	Neurons	Germline	Intest.	Hypod.	13.3111	1.79161	0.792117	1.69124	Muscle
chrI	439434	439584	putative_enhancer	transcription_initiation	transcription_initiation	.	.	.	.	.	.	WBGene00006593	tol-1	439589	439475	FALSE	13.82	3.951	4.856	5.867	8.274	Germline	Intest.	Hypod.	Muscle	Neurons	1.15532	1.41487	0.910081	1.35626	Unclassified
chrI	440511	440661	putative_enhancer	no_transcription	transcription_initiation	.	.	.	.	.	.	WBGene00006593	tol-1	440646	440668	FALSE	10.753	6.847	11.59	6.751	6.002	Muscle	Germline	Neurons	Hypod.	Intest.	2.29541	0.896453	1.24055	1.10682	Unclassified
chrI	440819	440969	other_element	no_transcription	no_transcription	.	.	.	.	.	.	WBGene00006593	tol-1	440954	440833	FALSE	8.724	8.189	4.876	4.614	5.672	Germline	Neurons	Intest.	Muscle	Hypod.	0.590531	1.91163	0.795553	1.50797	Unclassified
chrI	441378	441528	putative_enhancer	transcription_initiation	transcription_initiation	.	.	.	.	.	.	WBGene00006593	tol-1	441511	441538	FALSE	20.809	6.295	10.421	5.798	9.017	Germline	Muscle	Intest.	Neurons	Hypod.	0.973167	1.58253	1.08601	1.36756	Unclassified
chrI	442168	442318	putative_enhancer	transcription_initiation	transcription_initiation	.	.	.	.	.	.	WBGene00006593	tol-1	442272	442307	FALSE	14.249	15.077	7.538	7.21	8.14	Neurons	Germline	Intest.	Muscle	Hypod.	1.98744	1.23218	0.776429	1.33244	Unclassified
chrI	443206	443356	putative_enhancer	transcription_initiation	transcription_initiation	.	.	.	.	.	.	WBGene00006593	tol-1	443337	443204	FALSE	18.984	8.345	5.478	6.512	7.117	Germline	Neurons	Intest.	Hypod.	Muscle	1.24717	1.43592	1.05805	0.903569	Unclassified
chrI	445614	445764	putative_enhancer	transcription_initiation	transcription_initiation	.	.	.	.	.	.	WBGene00006593	tol-1	445733	445661	FALSE	8.902	3.983	2.686	4.03	4.632	Germline	Intest.	Hypod.	Neurons	Muscle	1.29495	1.14183	0.788377	1.23752	Unclassified
chrI	446367	446517	putative_enhancer	transcription_initiation	transcription_initiation	.	.	.	.	.	.	WBGene00006593	tol-1	446481	446349	FALSE	7.773	5.407	3.674	2.963	5.446	Germline	Intest.	Neurons	Muscle	Hypod.	0.982363	0.84137	1.23706	1.77187	Low
chrI	447648	447798	putative_enhancer	transcription_initiation	transcription_initiation	.	.	.	.	.	.	WBGene00006593	tol-1	447811	447636	FALSE	9.062	6.79	3.942	7.449	4.582	Germline	Hypod.	Neurons	Intest.	Muscle	0.842183	0.925009	1.70989	0.882381	Unclassified
chrI	448661	448811	other_element	no_transcription	no_transcription	.	.	.	.	.	.	WBGene00006593	tol-1	448796	448675	FALSE	11.397	5.317	4.352	4.632	7.108	Germline	Intest.	Neurons	Hypod.	Muscle	1.09945	1.18918	1.20742	0.762149	Unclassified
chrI	449464	449614	putative_enhancer	transcription_initiation	transcription_initiation	.	.	.	.	.	.	WBGene00006593	tol-1	449640	449449	FALSE	12.869	20.681	8.137	7.281	8.716	Neurons	Germline	Intest.	Muscle	Hypod.	2.96258	1.00531	0.74891	1.52247	Unclassified
chrI	452637	452787	putative_enhancer	transcription_initiation	transcription_initiation	.	.	.	.	.	.	WBGene00006593	tol-1	452737	452629	FALSE	11.239	12.097	5.553	6.823	9.029	Neurons	Germline	Intest.	Hypod.	Muscle	2.07738	0.830174	1.33416	0.86252	Unclassified
chrI	453527	453677	putative_enhancer	no_transcription	transcription_initiation	.	.	.	.	.	.	WBGene00006593	tol-1	453662	453546	FALSE	9.952	8.846	2.631	4.986	8.228	Germline	Neurons	Intest.	Hypod.	Muscle	0.585292	1.39173	1.64826	1.22124	Unclassified
chrI	454815	454965	putative_enhancer	transcription_initiation	transcription_initiation	.	.	.	.	.	.	WBGene00006593	tol-1	454980	454874	FALSE	11.634	4.831	2.257	3.332	7.28	Germline	Intest.	Neurons	Hypod.	Muscle	1.09329	1.19328	1.82194	0.91266	Unclassified
chrI	461669	461819	coding_promoter	coding_promoter	unassigned_promoter	WBGene00021026	W04C9.4	protein_coding	.	.	.	.	.	461794	461683	FALSE	36.563	17.909	12.28	11.312	21.563	Germline	Intest.	Neurons	Muscle	Hypod.	1.09164	1.02351	1.19508	1.57485	Ubiq.
chrI	462697	462847	putative_enhancer	transcription_initiation	transcription_initiation	.	.	.	.	.	.	WBGene00021027	W04C9.5	462846	462872	TRUE	33.227	5.087	5.557	5.717	11.118	Germline	Intest.	Hypod.	Muscle	Neurons	2.02569	1.73602	0.887764	1.21146	Unclassified
chrI	468370	468520	putative_enhancer	transcription_initiation	no_transcription	.	.	.	.	.	.	.	.	468549	468384	TRUE	10.038	11.422	2.265	5.042	3.905	Neurons	Germline	Hypod.	Intest.	Muscle	2.21688	1.32298	1.21273	1.36072	Unclassified
chrI	471044	471194	unassigned_promoter	unassigned_promoter	transcription_initiation	.	.	.	.	.	.	.	.	471174	471241	FALSE	13.966	28.712	4.616	56.082	6.62	Hypod.	Neurons	Germline	Intest.	Muscle	1.49678	4.03459	1.3678	1.07609	Neurons_Hypod.
chrI	475485	475635	putative_enhancer	transcription_initiation	no_transcription	.	.	.	.	.	.	.	.	475598	475499	FALSE	5.741	2.905	1.422	3.717	2.786	Germline	Hypod.	Neurons	Intest.	Muscle	1.03714	1.04795	1.21628	1.33212	Low
chrI	476368	476518	putative_enhancer	transcription_initiation	transcription_initiation	.	.	.	.	.	.	.	.	476541	476398	FALSE	12.529	2.692	3.722	4.089	5.734	Germline	Intest.	Hypod.	Muscle	Neurons	1.54319	1.2913	0.916821	1.55691	Unclassified
chrI	477457	477607	coding_promoter	coding_promoter	transcription_initiation	WBGene00021025	cutl-13	protein_coding	.	.	.	.	.	477583	477427	FALSE	12.011	3.803	2.907	5.027	8.583	Germline	Intest.	Hypod.	Neurons	Muscle	0.972707	1.7454	1.13524	1.16962	Unclassified
chrI	488342	488492	coding_promoter	coding_promoter	coding_promoter	WBGene00021024	W04C9.2	protein_coding	WBGene00021028	W04C9.6	protein_coding	.	.	488486	488356	FALSE	44.958	25.207	18.609	30.501	41.743	Germline	Intest.	Hypod.	Neurons	Muscle	0.70578	1.44223	0.936171	1.16579	Ubiq.
chrI	489878	490028	coding_promoter	coding_promoter	transcription_initiation	WBGene00001814	haf-4	protein_coding	.	.	.	.	.	490014	489970	FALSE	20.107	6.065	4.088	5.656	58.528	Intest.	Germline	Neurons	Hypod.	Muscle	4.47031	1.75306	1.30167	1.01766	Intest.
chrI	492425	492575	other_element	no_transcription	no_transcription	.	.	.	.	.	.	WBGene00001814	haf-4	492560	492439	FALSE	10.938	4.518	5.088	6.109	11.205	Intest.	Germline	Hypod.	Muscle	Neurons	1.5023	1.28358	0.870674	1.22411	Unclassified
chrI	492685	492835	putative_enhancer	transcription_initiation	no_transcription	.	.	.	.	.	.	WBGene00001814	haf-4	492821	492699	FALSE	13.113	3.202	4.494	6.68	18.113	Intest.	Germline	Hypod.	Muscle	Neurons	2.05717	1.33147	1.21099	1.54041	Unclassified
chrI	495552	495702	other_element	no_transcription	no_transcription	.	.	.	.	.	.	WBGene00001814	haf-4	495687	495566	FALSE	16.55	4.057	4.025	5.511	13.979	Germline	Intest.	Hypod.	Neurons	Muscle	0.785708	2.681	1.07898	0.942431	Unclassified
chrI	504361	504511	other_element	no_transcription	no_transcription	.	.	.	.	.	.	WBGene00022036	Y65B4BL.4	504496	504375	TRUE	24.651	2.14	2.336	6.395	5.517	Germline	Hypod.	Intest.	Muscle	Neurons	2.59877	1.09123	1.8916	1.41701	Unclassified
chrI	506272	506422	coding_promoter	coding_promoter	coding_promoter	WBGene00022034	deps-1	protein_coding	WBGene00022036	Y65B4BL.4	protein_coding	.	.	506440	506228	FALSE	56.541	4.617	2.592	3.562	3.763	Germline	Neurons	Intest.	Hypod.	Muscle	6.31349	1.69993	0.964624	1.14005	Germline
chrI	506572	506722	putative_enhancer	transcription_initiation	no_transcription	.	.	.	.	.	.	WBGene00022034	deps-1	506547	506586	TRUE	37.836	4.436	4.009	4.558	3.897	Germline	Hypod.	Neurons	Muscle	Intest.	5.62316	0.856976	1.04856	1.28866	Germline
chrI	509454	509604	putative_enhancer	no_transcription	transcription_initiation	.	.	.	.	.	.	WBGene00022039	Y65B4BL.7	509589	509433	TRUE	51.469	5.843	3.915	7.592	6.799	Germline	Hypod.	Intest.	Neurons	Muscle	4.54104	1.12915	0.920898	1.36058	Germline
chrI	509949	510099	putative_enhancer	no_transcription	transcription_initiation	.	.	.	.	.	.	WBGene00022039	Y65B4BL.7	510084	509973	FALSE	33.892	6.254	4.293	6.749	9.063	Germline	Intest.	Hypod.	Neurons	Muscle	2.33904	1.50648	0.796834	1.27548	Unclassified
chrI	510463	510613	other_element	no_transcription	no_transcription	.	.	.	.	.	.	WBGene00022039	Y65B4BL.7	510598	510477	FALSE	35.455	4.666	17.101	5.513	9.664	Germline	Muscle	Intest.	Hypod.	Neurons	0.97974	2.39832	1.77399	0.94407	Unclassified
chrI	510778	510928	coding_promoter	no_transcription	coding_promoter	.	.	.	WBGene00022039	Y65B4BL.7	protein_coding	.	.	510913	510876	FALSE	44.972	7.349	3.076	8.107	8.069	Germline	Hypod.	Intest.	Neurons	Muscle	3.58472	0.970546	0.940486	1.90506	Germline
chrI	511171	511321	putative_enhancer	transcription_initiation	transcription_initiation	.	.	.	.	.	.	WBGene00022037	acs-13	511320	511124	FALSE	58.403	4.518	4.23	7.521	14.054	Germline	Intest.	Hypod.	Neurons	Muscle	2.72034	1.9106	1.34812	0.965753	Unclassified
chrI	514060	514210	putative_enhancer	no_transcription	transcription_initiation	.	.	.	.	.	.	WBGene00022037	acs-13	514195	514186	TRUE	34.024	5.341	5.514	9.49	12.538	Germline	Intest.	Hypod.	Muscle	Neurons	1.84375	1.24689	1.41036	1.08484	Unclassified
chrI	515171	515321	putative_enhancer	no_transcription	transcription_initiation	.	.	.	.	.	.	WBGene00022037	acs-13	515306	515225	FALSE	21.524	9.16	4.348	16.229	17.616	Germline	Intest.	Hypod.	Neurons	Muscle	0.817135	1.05295	1.45527	1.85089	Unclassified
chrI	516340	516490	putative_enhancer	transcription_initiation	transcription_initiation	.	.	.	.	.	.	WBGene00022037	acs-13	516393	516396	FALSE	13.484	4.832	2.926	25.696	17.541	Hypod.	Intest.	Germline	Neurons	Muscle	1.53977	1.90538	1.72957	1.2936	Unclassified
chrI	516714	516864	coding_promoter	transcription_initiation	coding_promoter	.	.	.	WBGene00022037	acs-13	protein_coding	.	.	516885	516693	FALSE	18.676	8.814	9.617	109.789	28.575	Hypod.	Intest.	Germline	Muscle	Neurons	3.90183	2.27283	0.854974	1.36896	Hypod.
chrI	518190	518340	coding_promoter	transcription_initiation	coding_promoter	.	.	.	WBGene00022037	acs-13	protein_coding	.	.	518217	518293	FALSE	18.704	34.269	63.801	37.102	65.687	Intest.	Muscle	Hypod.	Neurons	Germline	0.712639	2.53378	0.869295	3.33583	Soma
chrI	518544	518694	coding_promoter	unassigned_promoter	coding_promoter	.	.	.	WBGene00022037	acs-13	protein_coding	.	.	518683	518511	FALSE	64.52	308.316	89.632	71.789	353.707	Intest.	Neurons	Muscle	Hypod.	Germline	0.951487	2.90311	1.82393	1.65579	Ubiq.-Biased
chrI	519498	519648	putative_enhancer	transcription_initiation	transcription_initiation	.	.	.	.	.	.	WBGene00022037	acs-13	519549	519537	FALSE	33.08	24.139	5.128	6.252	8.357	Germline	Neurons	Intest.	Hypod.	Muscle	0.763861	3.42786	1.39848	0.793877	Germline_Neurons
chrI	519878	520028	coding_promoter	no_transcription	coding_promoter	.	.	.	WBGene00022037	acs-13	protein_coding	.	.	520013	519993	FALSE	57.169	5.095	2.548	3.931	7.722	Germline	Intest.	Neurons	Hypod.	Muscle	5.00974	1.34875	1.4496	1.24364	Germline
chrI	520353	520503	other_element	no_transcription	no_transcription	.	.	.	.	.	.	WBGene00022038	Y65B4BL.6	520488	520367	FALSE	32.032	5.193	2.654	7.505	8.031	Germline	Intest.	Hypod.	Neurons	Muscle	2.7236	1.07362	1.09584	1.77818	Unclassified
chrI	521437	521587	coding_promoter	transcription_initiation	coding_promoter	.	.	.	WBGene00022038	Y65B4BL.6	protein_coding	.	.	521564	521390	FALSE	22.789	10.056	6.802	19.35	12.646	Germline	Hypod.	Intest.	Neurons	Muscle	0.825054	1.51442	0.961718	1.48131	Unclassified
chrI	524259	524409	putative_enhancer	transcription_initiation	no_transcription	.	.	.	.	.	.	.	.	524364	524273	FALSE	13.633	5.457	3.375	11.523	6.929	Germline	Hypod.	Intest.	Neurons	Muscle	0.793379	1.64532	1.07659	1.28168	Unclassified
chrI	524575	524725	unassigned_promoter	transcription_initiation	unassigned_promoter	.	.	.	.	.	.	.	.	524756	524610	FALSE	14.767	3.35	4.99	53.119	6.753	Hypod.	Germline	Intest.	Muscle	Neurons	5.45044	1.39404	1.02884	1.72796	Hypod.
chrI	526198	526348	putative_enhancer	transcription_initiation	transcription_initiation	.	.	.	.	.	.	.	.	526309	526208	FALSE	8.171	3.317	2.836	32.934	4.828	Hypod.	Germline	Intest.	Neurons	Muscle	5.69928	1.13756	1.37902	0.991508	Hypod.
chrI	527266	527416	putative_enhancer	transcription_initiation	transcription_initiation	.	.	.	.	.	.	.	.	527381	527252	FALSE	10.725	3.193	2.276	19.673	5.939	Hypod.	Germline	Intest.	Neurons	Muscle	2.63846	1.25654	1.57032	1.35543	Unclassified
chrI	527538	527688	putative_enhancer	transcription_initiation	transcription_initiation	.	.	.	.	.	.	.	.	527654	527549	FALSE	12.436	5.498	5.435	29.724	7.3	Hypod.	Germline	Intest.	Neurons	Muscle	3.52795	1.13055	1.11193	0.886729	Hypod.
chrI	528013	528163	putative_enhancer	transcription_initiation	transcription_initiation	.	.	.	.	.	.	.	.	528073	528083	FALSE	14.861	5.885	3.541	49.578	7.05	Hypod.	Germline	Intest.	Neurons	Muscle	4.84194	1.40282	1.03565	1.43436	Hypod.
chrI	529257	529407	coding_promoter	coding_promoter	transcription_initiation	WBGene00022033	Y65B4BL.1	protein_coding	.	.	.	.	.	529448	529210	FALSE	8.723	5.662	3.265	8.973	4.014	Hypod.	Germline	Neurons	Intest.	Muscle	1.49483	0.829279	1.85141	0.941062	Unclassified
chrI	529555	529705	coding_promoter	coding_promoter	unassigned_promoter	WBGene00022033	Y65B4BL.1	protein_coding	.	.	.	.	.	529720	529508	FALSE	11.49	3.572	3.738	42.088	6.603	Hypod.	Germline	Intest.	Muscle	Neurons	5.12938	1.24559	1.34709	1.11935	Hypod.
chrI	529909	530059	putative_enhancer	transcription_initiation	transcription_initiation	.	.	.	.	.	.	WBGene00022033	Y65B4BL.1	530044	529945	FALSE	11.764	6.749	3.245	17.039	4.778	Hypod.	Germline	Neurons	Intest.	Muscle	2.16244	1.00807	1.56292	1.38156	Unclassified
chrI	530209	530359	coding_promoter	coding_promoter	unassigned_promoter	WBGene00022033	Y65B4BL.1	protein_coding	.	.	.	.	.	530256	530199	FALSE	18.389	7.169	4.746	29.064	8.336	Hypod.	Germline	Intest.	Neurons	Muscle	2.42954	1.49959	0.963208	1.30606	Unclassified
chrI	530464	530614	coding_promoter	coding_promoter	transcription_initiation	WBGene00022033	Y65B4BL.1	protein_coding	.	.	.	.	.	530562	530448	FALSE	20.424	6.338	4.703	33.782	10.086	Hypod.	Germline	Intest.	Neurons	Muscle	2.4195	1.34959	1.43712	1.11571	Unclassified
chrI	531126	531276	putative_enhancer	transcription_initiation	no_transcription	.	.	.	.	.	.	WBGene00022033	Y65B4BL.1	531292	531140	FALSE	10.966	6.93	3.423	16.652	7.843	Hypod.	Germline	Intest.	Neurons	Muscle	2.21706	0.980724	0.89304	1.99485	Unclassified
chrI	531381	531531	putative_enhancer	no_transcription	transcription_initiation	.	.	.	.	.	.	WBGene00022033	Y65B4BL.1	531516	531536	FALSE	7.436	3.325	2.119	10.598	6.916	Hypod.	Germline	Intest.	Neurons	Muscle	2.04799	0.771313	1.68378	1.53713	Unclassified
chrI	531633	531783	coding_promoter	coding_promoter	transcription_initiation	WBGene00022033	Y65B4BL.1	protein_coding	.	.	.	.	.	531783	531607	FALSE	11.764	5.745	2.009	14.7	8.912	Hypod.	Germline	Intest.	Neurons	Muscle	1.83765	0.883883	1.44109	2.21342	Unclassified
chrI	532893	533043	other_element	no_transcription	no_transcription	.	.	.	.	.	.	WBGene00022033	Y65B4BL.1	533028	532907	FALSE	15.787	7.103	4.32	15.969	11.874	Hypod.	Germline	Intest.	Neurons	Muscle	1.50053	0.899961	1.43032	1.33291	Unclassified
chrI	533216	533366	putative_enhancer	no_transcription	transcription_initiation	.	.	.	.	.	.	.	.	533351	533331	FALSE	15.509	7.728	2.867	17.587	10.675	Hypod.	Germline	Intest.	Neurons	Muscle	1.63228	1.01444	1.0827	2.4683	Unclassified
chrI	533477	533627	coding_promoter	coding_promoter	no_transcription	WBGene00022043	psf-3	protein_coding	.	.	.	.	.	533557	533491	FALSE	15.353	4.23	3.064	16.379	5.976	Hypod.	Germline	Intest.	Neurons	Muscle	1.57992	1.53652	1.28243	1.36065	Unclassified
chrI	533714	533864	other_element	no_transcription	no_transcription	.	.	.	.	.	.	WBGene00022043	psf-3	533849	533728	TRUE	17.871	6.436	3.71	17.322	11.807	Germline	Hypod.	Intest.	Neurons	Muscle	0.686313	1.47878	1.4409	1.71744	Unclassified
chrI	534252	534402	coding_promoter	coding_promoter	transcription_initiation	WBGene00022043	psf-3	protein_coding	.	.	.	.	.	534339	534272	FALSE	37.123	9.267	6.593	8.731	10.579	Germline	Intest.	Neurons	Hypod.	Muscle	2.32325	0.913234	1.35245	0.878891	Unclassified
chrI	535376	535526	coding_promoter	coding_promoter	transcription_initiation	WBGene00022042	icd-2	protein_coding	.	.	.	.	.	535504	535462	FALSE	60.842	22.229	17.73	21.711	28.119	Germline	Intest.	Neurons	Hypod.	Muscle	1.38658	1.07617	1.24398	0.826892	Ubiq.
chrI	536374	536524	putative_enhancer	transcription_initiation	transcription_initiation	.	.	.	.	.	.	WBGene00022042	icd-2	536370	536456	FALSE	53.762	10.303	11.299	25.431	24.912	Germline	Hypod.	Intest.	Muscle	Neurons	1.40434	1.03741	1.61501	1.18466	Ubiq.
chrI	536798	536948	coding_promoter	coding_promoter	transcription_initiation	WBGene00007009	wwp-1	protein_coding	.	.	.	.	.	536930	536799	FALSE	88.531	71.761	61.666	152.524	200.138	Intest.	Hypod.	Germline	Neurons	Muscle	1.34846	2.60589	0.657248	0.998422	Ubiq.-Biased
chrI	537276	537426	putative_enhancer	transcription_initiation	transcription_initiation	.	.	.	.	.	.	WBGene00007009	wwp-1	537376	537339	FALSE	23.68	10.073	11.323	58.281	31.744	Hypod.	Intest.	Germline	Muscle	Neurons	1.79032	2.05398	0.992182	1.29387	Ubiq.-Biased
chrI	538710	538860	coding_promoter	coding_promoter	transcription_initiation	WBGene00007009	wwp-1	protein_coding	.	.	.	.	.	538758	538775	FALSE	13.667	8.354	29.873	10.402	17.111	Muscle	Intest.	Germline	Hypod.	Neurons	2.48314	1.82956	0.851323	1.06824	Ubiq.-Biased
chrI	541942	542092	other_element	no_transcription	no_transcription	.	.	.	.	.	.	WBGene00007009	wwp-1	542077	541956	TRUE	22.956	5.456	9.61	9.572	9.138	Germline	Muscle	Hypod.	Intest.	Neurons	1.12761	1.39706	1.06706	1.2602	Unclassified
chrI	542264	542414	unassigned_promoter	unassigned_promoter	transcription_initiation	.	.	.	.	.	.	.	.	542388	542287	FALSE	32.438	24.501	52.064	14.389	14.513	Muscle	Germline	Neurons	Intest.	Hypod.	3.5998	0.71071	2.09123	0.975649	Muscle
chrI	542916	543066	other_element	no_transcription	no_transcription	.	.	.	.	.	.	.	.	543051	542930	TRUE	17.714	7.416	7.684	6.823	9.965	Germline	Intest.	Muscle	Neurons	Hypod.	1.15741	0.977928	1.19909	1.27159	Unclassified
chrI	543374	543524	putative_enhancer	transcription_initiation	no_transcription	.	.	.	.	.	.	.	.	543484	543388	FALSE	14.585	34.911	8.621	9.189	12.404	Neurons	Germline	Intest.	Hypod.	Muscle	4.42549	0.808134	1.2738	0.785217	Neurons
chrI	545601	545751	unassigned_promoter	transcription_initiation	unassigned_promoter	.	.	.	.	.	.	.	.	545750	545586	FALSE	9.088	8.954	11.992	80.443	114.834	Intest.	Hypod.	Muscle	Germline	Neurons	1.45159	4.33255	3.08523	0.55761	Muscle_Hypod._Intest.
chrI	545766	545916	coding_promoter	coding_promoter	no_transcription	WBGene00004235	ptr-21	protein_coding	.	.	.	.	.	545893	545780	FALSE	2.825	2.527	1.189	19.398	20.067	Intest.	Hypod.	Germline	Neurons	Muscle	1.11043	9.85271	0.635872	1.96653	Hypod._Intest.
chrI	546613	546763	other_element	no_transcription	no_transcription	.	.	.	.	.	.	WBGene00004235	ptr-21	546748	546627	FALSE	6.143	3.152	5.266	8.713	11.051	Intest.	Hypod.	Germline	Muscle	Neurons	1.3168	1.95488	0.660317	1.74013	Unclassified
chrI	547200	547350	coding_promoter	coding_promoter	transcription_initiation	WBGene00004235	ptr-21	protein_coding	.	.	.	.	.	547305	547205	FALSE	12.712	6.181	6.053	12.705	13.402	Intest.	Germline	Hypod.	Neurons	Muscle	1.55607	0.671076	1.81782	0.824893	Unclassified
chrI	547512	547662	unassigned_promoter	no_transcription	unassigned_promoter	.	.	.	.	.	.	WBGene00004235	ptr-21	547647	547522	FALSE	6.63	7.637	5.852	9.274	10.679	Intest.	Hypod.	Neurons	Germline	Muscle	1.11205	0.986919	2.20688	0.526328	Unclassified
chrI	548091	548241	putative_enhancer	no_transcription	transcription_initiation	.	.	.	.	.	.	WBGene00004235	ptr-21	548226	548048	FALSE	12.227	11.078	109.184	102.083	14.801	Muscle	Hypod.	Intest.	Germline	Neurons	1.62207	6.70337	1.80104	0.622766	Muscle_Hypod.
chrI	548410	548560	putative_enhancer	transcription_initiation	no_transcription	.	.	.	.	.	.	WBGene00004235	ptr-21	548508	548424	FALSE	9.551	4.782	58.823	44.383	13.924	Muscle	Hypod.	Intest.	Germline	Neurons	1.87705	3.21276	2.18802	1.0829	Muscle_Hypod.
chrI	549323	549473	putative_enhancer	transcription_initiation	transcription_initiation	.	.	.	.	.	.	WBGene00004235	ptr-21	549460	549449	FALSE	11.362	10.328	91.566	78.778	15.211	Muscle	Hypod.	Intest.	Germline	Neurons	1.61361	5.46561	2.00625	0.587774	Muscle_Hypod.
chrI	549965	550115	other_element	no_transcription	no_transcription	.	.	.	.	.	.	WBGene00004235	ptr-21	550100	549979	FALSE	12.531	8.387	6.077	12.593	11.068	Hypod.	Germline	Intest.	Neurons	Muscle	1.49692	0.769785	1.11322	1.22809	Unclassified
chrI	550454	550604	coding_promoter	coding_promoter	no_transcription	WBGene00004235	ptr-21	protein_coding	.	.	.	.	.	550452	550468	FALSE	7.094	7.242	2.265	6.68	7.822	Intest.	Neurons	Germline	Hypod.	Muscle	0.885816	1.95014	0.72736	2.19896	Low
chrI	556116	556266	other_element	no_transcription	no_transcription	.	.	.	.	.	.	WBGene00004235	ptr-21	556251	556130	FALSE	10.806	4.231	5.238	7.579	9.981	Germline	Intest.	Hypod.	Muscle	Neurons	0.687335	1.33971	1.03709	1.6331	Unclassified
chrI	556942	557092	other_element	no_transcription	no_transcription	.	.	.	.	.	.	.	.	557077	556956	TRUE	23.093	6.296	6.455	12.051	12.17	Germline	Intest.	Hypod.	Muscle	Neurons	1.29134	0.995392	1.33794	1.18858	Unclassified
chrI	557287	557437	coding_promoter	coding_promoter	transcription_initiation	WBGene00002393	lpr-1	protein_coding	.	.	.	.	.	557423	557254	FALSE	16.302	7.028	11.921	30.814	9.706	Hypod.	Germline	Muscle	Intest.	Neurons	2.76787	0.612614	1.82207	1.07649	Unclassified
chrI	561138	561288	putative_enhancer	transcription_initiation	no_transcription	.	.	.	.	.	.	WBGene00002393	lpr-1	561234	561152	FALSE	11.513	28.079	17.061	37.601	26.708	Hypod.	Neurons	Intest.	Muscle	Germline	1.08075	1.29482	1.18712	3.04084	Soma
chrI	562620	562770	coding_promoter	coding_promoter	no_transcription	WBGene00022040	Y65B4BR.1	protein_coding	.	.	.	.	.	562736	562634	FALSE	10.869	3.202	4.541	7.776	18.334	Intest.	Germline	Hypod.	Muscle	Neurons	2.59461	0.958777	1.29057	1.657	Unclassified
chrI	562985	563135	other_element	no_transcription	no_transcription	.	.	.	.	.	.	WBGene00022040	Y65B4BR.1	563120	562999	FALSE	14.836	7.407	4.97	9.872	14.663	Germline	Intest.	Hypod.	Neurons	Muscle	0.682486	1.48204	1.12962	1.38993	Unclassified
chrI	565064	565214	other_element	no_transcription	no_transcription	.	.	.	.	.	.	WBGene00022040	Y65B4BR.1	565199	565078	FALSE	12.035	5.136	3.655	9.911	16.848	Intest.	Germline	Hypod.	Neurons	Muscle	2.16511	0.838372	1.65077	1.18496	Unclassified
chrI	566550	566700	coding_promoter	no_transcription	coding_promoter	.	.	.	WBGene00000434	ceh-9	protein_coding	.	.	566685	566564	FALSE	7.895	12.575	3.907	6.932	6.795	Neurons	Germline	Hypod.	Intest.	Muscle	2.86277	0.848047	0.954174	1.40709	Unclassified
chrI	566949	567099	other_element	no_transcription	no_transcription	.	.	.	.	.	.	.	.	567084	566963	TRUE	13.727	4.749	3.178	7.516	11.953	Germline	Intest.	Hypod.	Neurons	Muscle	0.7519	1.7753	1.23232	1.41763	Unclassified
chrI	571604	571754	other_element	no_transcription	no_transcription	.	.	.	.	.	.	.	.	571739	571618	TRUE	11.263	4.971	2.95	19.872	7.894	Hypod.	Germline	Intest.	Neurons	Muscle	2.55597	0.965851	1.18564	1.72086	Unclassified
chrI	572754	572904	putative_enhancer	transcription_initiation	no_transcription	.	.	.	.	.	.	WBGene00001725	grl-16	572902	572768	FALSE	7.283	4.798	3.108	33.222	6.01	Hypod.	Germline	Intest.	Neurons	Muscle	6.13829	0.820921	1.12079	1.41146	Hypod.
chrI	575157	575307	coding_promoter	transcription_initiation	coding_promoter	.	.	.	WBGene00001725	grl-16	protein_coding	.	.	575300	575118	FALSE	13.113	4.593	3.167	80.777	7.258	Hypod.	Germline	Intest.	Neurons	Muscle	8.76692	1.14946	1.41409	1.31528	Hypod.
chrI	584614	584764	coding_promoter	coding_promoter	no_transcription	WBGene00235390	F56A6.8	protein_coding	.	.	.	.	.	584749	584628	TRUE	6.725	4.329	10.133	5.467	7.605	Muscle	Intest.	Germline	Hypod.	Neurons	1.91194	1.6759	0.882163	0.908351	Unclassified
chrI	585906	586056	putative_enhancer	transcription_initiation	no_transcription	.	.	.	.	.	.	WBGene00002040	hum-7	586083	585920	TRUE	14.857	5.169	14.308	9.116	11.372	Germline	Muscle	Intest.	Hypod.	Neurons	0.501685	1.71799	1.24949	1.47645	Unclassified
chrI	596778	596928	other_element	no_transcription	no_transcription	.	.	.	.	.	.	WBGene00002040	hum-7	596913	596792	TRUE	25.412	3.86	11.366	9.088	9.785	Germline	Muscle	Intest.	Hypod.	Neurons	1.07584	1.61216	1.10743	1.98648	Unclassified
chrI	597053	597203	putative_enhancer	transcription_initiation	transcription_initiation	.	.	.	.	.	.	WBGene00002040	hum-7	597216	597015	FALSE	8.663	2.338	16.77	5.098	5.759	Muscle	Germline	Intest.	Hypod.	Neurons	3.76127	1.00931	1.20792	1.99485	Muscle
chrI	606633	606783	putative_enhancer	transcription_initiation	transcription_initiation	.	.	.	.	.	.	WBGene00002040	hum-7	606730	606639	FALSE	20.749	5.037	7.408	6.466	7.739	Germline	Intest.	Muscle	Hypod.	Neurons	1.72013	0.811499	1.53263	1.07254	Unclassified
chrI	608902	609052	coding_promoter	no_transcription	coding_promoter	.	.	.	WBGene00002040	hum-7	protein_coding	.	.	609037	608926	FALSE	5.929	4.132	88.938	12.815	6.423	Muscle	Hypod.	Intest.	Germline	Neurons	10.7148	1.95972	1.52273	0.871899	Muscle
chrI	611700	611850	unassigned_promoter	transcription_initiation	unassigned_promoter	.	.	.	.	.	.	.	.	611700	611732	FALSE	5.867	4.288	132.072	6.168	4.828	Muscle	Hypod.	Germline	Intest.	Neurons	30.8967	1.51512	0.832975	0.885534	Muscle
chrI	613171	613321	unassigned_promoter	no_transcription	unassigned_promoter	.	.	.	.	.	.	.	.	613306	613129	FALSE	9.732	3.556	8.822	9.22	6.482	Germline	Hypod.	Muscle	Intest.	Neurons	0.666045	0.727757	2.10513	1.56275	Unclassified
chrI	613309	613459	putative_enhancer	transcription_initiation	no_transcription	.	.	.	.	.	.	.	.	613433	613323	FALSE	11.722	7.612	13.615	7.806	7.726	Muscle	Germline	Hypod.	Intest.	Neurons	2.64738	0.964339	1.01956	0.771816	Unclassified
chrI	618020	618170	coding_promoter	coding_promoter	no_transcription	WBGene00018921	sago-2	protein_coding	.	.	.	.	.	618160	618034	FALSE	17.35	4.321	5.928	3.888	57.517	Intest.	Germline	Muscle	Neurons	Hypod.	5.07955	1.57304	1.40658	1.40483	Intest.
chrI	629312	629462	putative_enhancer	transcription_initiation	no_transcription	.	.	.	.	.	.	WBGene00018923	eme-1	629370	629326	TRUE	20.232	1.827	2.095	4.158	5.292	Germline	Intest.	Hypod.	Muscle	Neurons	2.77123	1.22167	1.32461	1.59909	Unclassified
chrI	629587	629737	coding_promoter	transcription_initiation	coding_promoter	.	.	.	WBGene00018923	eme-1	protein_coding	.	.	629761	629663	FALSE	10.226	1.753	1.477	2.392	6.761	Germline	Intest.	Hypod.	Neurons	Muscle	0.963789	3.14324	1.1111	1.01207	Germline_Intest.
chrI	630261	630411	non-coding_RNA	no_transcription	non-coding_RNA	.	.	.	WBGene00220188	Y65B4A.10	snoRNA	.	.	630396	630275	FALSE	23.585	3.695	2.954	5.725	8.357	Germline	Intest.	Hypod.	Neurons	Muscle	1.85903	1.54515	1.18167	1.15699	Unclassified
chrI	636761	636911	coding_promoter	coding_promoter	coding_promoter	WBGene00022027	vps-20	protein_coding	WBGene00022029	Y65B4A.6	protein_coding	.	.	636862	636775	FALSE	43.601	16.221	16.308	18.787	35.616	Germline	Intest.	Hypod.	Muscle	Neurons	0.797724	1.95651	0.75932	1.21809	Ubiq.
chrI	638010	638160	coding_promoter	coding_promoter	transcription_initiation	WBGene00022026	Y65B4A.2	protein_coding	.	.	.	.	.	638134	638066	FALSE	39.951	6.871	3.95	15.854	14.576	Germline	Hypod.	Intest.	Neurons	Muscle	1.68145	1.10074	1.55709	1.56813	Unclassified
chrI	638322	638472	putative_enhancer	transcription_initiation	no_transcription	.	.	.	.	.	.	WBGene00022026	Y65B4A.2	638374	638336	FALSE	117.387	15.472	24.114	7.123	15.386	Germline	Muscle	Neurons	Intest.	Hypod.	2.10986	1.90783	1.27598	2.10574	Unclassified
chrI	640115	640265	coding_promoter	coding_promoter	transcription_initiation	WBGene00022026	Y65B4A.2	protein_coding	.	.	.	.	.	640272	640265	FALSE	14.402	7.332	69.638	6.221	7.3	Muscle	Germline	Neurons	Intest.	Hypod.	10.4656	1.01661	1.28822	1.27251	Muscle
chrI	644879	645029	putative_enhancer	transcription_initiation	transcription_initiation	.	.	.	.	.	.	WBGene00022026	Y65B4A.2	645067	644930	FALSE	10.741	4.362	3.316	5.551	4.999	Germline	Hypod.	Intest.	Neurons	Muscle	1.36929	1.05419	1.00221	1.00405	Unclassified
chrI	649571	649721	other_element	no_transcription	no_transcription	.	.	.	.	.	.	WBGene00022026	Y65B4A.2	649706	649585	FALSE	5.069	3.818	3.182	4.629	2.598	Germline	Hypod.	Neurons	Muscle	Intest.	0.768389	0.912833	1.18196	1.64189	Low
chrI	653955	654105	coding_promoter	coding_promoter	transcription_initiation	WBGene00022025	Y65B4A.1	protein_coding	.	.	.	.	.	654093	653993	FALSE	11.27	3.802	3.545	6.84	3.671	Germline	Hypod.	Neurons	Intest.	Muscle	1.04946	1.48137	1.18295	0.814689	Unclassified
chrI	663584	663734	coding_promoter	transcription_initiation	coding_promoter	.	.	.	WBGene00022031	Y65B4A.8	protein_coding	.	.	663769	663624	FALSE	59.151	54.305	43.03	49.468	58.544	Germline	Intest.	Neurons	Hypod.	Muscle	0.649496	0.883267	1.40222	0.779467	Ubiq.
chrI	663969	664119	other_element	no_transcription	no_transcription	.	.	.	.	.	.	.	.	664104	663983	FALSE	7.005	2.37	3.478	5.07	3.337	Germline	Hypod.	Muscle	Intest.	Neurons	0.984456	1.16867	1.28972	1.12708	Low
chrI	666415	666565	other_element	no_transcription	no_transcription	.	.	.	.	.	.	WBGene00022032	Y65B4A.9	666550	666429	FALSE	14.164	5.547	7.377	7.875	7.668	Germline	Hypod.	Intest.	Muscle	Neurons	1.28326	0.992634	0.80742	1.45133	Unclassified
chrI	669036	669186	other_element	no_transcription	no_transcription	.	.	.	.	.	.	WBGene00044461	Y18H1A.14	669171	669050	TRUE	9.581	6.23	2.505	4.071	2.665	Germline	Neurons	Hypod.	Intest.	Muscle	0.802457	2.15382	1.33488	0.909054	Unclassified
chrI	670849	670999	other_element	no_transcription	no_transcription	.	.	.	.	.	.	WBGene00044461	Y18H1A.14	670984	670863	FALSE	27.71	8.492	7.353	9.954	4.945	Germline	Hypod.	Neurons	Muscle	Intest.	1.88126	0.866302	1.13161	2.00804	Unclassified
chrI	678255	678405	other_element	no_transcription	no_transcription	.	.	.	.	.	.	.	.	678390	678269	FALSE	7.251	3.638	5.88	2.377	4.515	Germline	Muscle	Intest.	Neurons	Hypod.	0.553276	2.00764	1.04588	2.07028	Low
chrI	680052	680202	coding_promoter	coding_promoter	transcription_initiation	WBGene00021215	Y18H1A.11	protein_coding	.	.	.	.	.	680179	680084	FALSE	7.801	2.634	2.296	3.332	23.575	Intest.	Germline	Hypod.	Neurons	Muscle	4.6144	1.65822	0.967854	1.00751	Intest.
chrI	681486	681636	other_element	no_transcription	no_transcription	.	.	.	.	.	.	WBGene00021215	Y18H1A.11	681621	681500	FALSE	12.527	3.128	3.474	5.855	7.468	Germline	Intest.	Hypod.	Muscle	Neurons	1.13058	1.26053	1.17901	1.47695	Unclassified
chrI	682939	683089	putative_enhancer	no_transcription	transcription_initiation	.	.	.	.	.	.	WBGene00021214,WBGene00021215	Y18H1A.11,hasp-2	683074	683043	FALSE	9.887	3.951	16.439	9.21	11.865	Muscle	Intest.	Germline	Hypod.	Neurons	1.93952	1.79347	0.773519	1.83995	Unclassified
chrI	689003	689153	other_element	no_transcription	no_transcription	.	.	.	.	.	.	WBGene00021207	Y18H1A.1	689138	689017	TRUE	10.282	7.464	3.698	7.579	5.563	Germline	Hypod.	Neurons	Intest.	Muscle	0.862316	0.802704	1.75193	1.11365	Unclassified
chrI	691387	691537	other_element	no_transcription	no_transcription	.	.	.	.	.	.	.	.	691522	691401	FALSE	14.985	5.448	4.773	15.946	7.121	Hypod.	Germline	Intest.	Neurons	Muscle	1.50976	1.37784	1.08781	1.04756	Unclassified
chrI	693198	693348	other_element	no_transcription	no_transcription	.	.	.	.	.	.	WBGene00021210	Y18H1A.4	693333	693212	TRUE	7.648	6.782	9.507	4.545	3.846	Muscle	Germline	Neurons	Hypod.	Intest.	2.47589	0.63961	1.74079	1.14593	Unclassified
chrI	716295	716445	other_element	no_transcription	no_transcription	.	.	.	.	.	.	WBGene00021209	hgap-1	716430	716309	FALSE	13.231	3.983	2.426	4.912	5.392	Germline	Intest.	Hypod.	Neurons	Muscle	1.55196	1.22257	0.918884	1.41112	Unclassified
chrI	716701	716851	coding_promoter	transcription_initiation	coding_promoter	.	.	.	WBGene00021209	hgap-1	protein_coding	.	.	716822	716720	FALSE	67.905	99.42	119.17	125.55	176.67	Intest.	Hypod.	Muscle	Neurons	Germline	1.43095	0.731109	1.42704	2.67017	Ubiq.-Biased
chrI	717717	717867	putative_enhancer	no_transcription	transcription_initiation	.	.	.	.	.	.	.	.	717852	717728	FALSE	21.436	2.757	2.438	3.177	3.149	Germline	Hypod.	Intest.	Neurons	Muscle	4.41879	1.07821	0.806138	1.11968	Germline
chrI	719586	719736	coding_promoter	transcription_initiation	coding_promoter	.	.	.	WBGene00004332	rec-1	protein_coding	.	.	719728	719699	FALSE	42.439	5.563	2.993	4.958	6.862	Germline	Intest.	Neurons	Hypod.	Muscle	4.16054	0.934147	1.4385	1.34117	Germline
chrI	719919	720069	coding_promoter	coding_promoter	coding_promoter	WBGene00004028	pif-1	protein_coding	WBGene00004332	rec-1	protein_coding	.	.	720037	719964	FALSE	93.252	13.522	8.708	12.18	22.866	Germline	Intest.	Neurons	Hypod.	Muscle	2.65854	1.44145	1.32098	0.937863	Ubiq.-Biased
chrI	720272	720422	putative_enhancer	transcription_initiation	transcription_initiation	.	.	.	.	.	.	WBGene00004028	pif-1	720418	720320	FALSE	37.34	5.753	5.317	8.446	12.191	Germline	Intest.	Hypod.	Neurons	Muscle	2.02085	1.49035	1.14389	1.03047	Unclassified
chrI	731585	731735	putative_enhancer	transcription_initiation	no_transcription	.	.	.	.	.	.	WBGene00044434	Y18H1A.15	731680	731599	TRUE	14.674	6.254	2.666	6.379	5.367	Germline	Hypod.	Neurons	Intest.	Muscle	1.5822	0.765693	1.57008	1.42398	Unclassified
chrI	737586	737736	coding_promoter	coding_promoter	coding_promoter	WBGene00236789	Y18H1A.18	protein_coding	WBGene00044434	Y18H1A.15	protein_coding	.	.	737721	737652	FALSE	11.516	10.765	6.959	5.839	3.479	Germline	Neurons	Muscle	Hypod.	Intest.	0.589678	1.33886	1.71869	1.48829	Unclassified
chrI	738703	738853	putative_enhancer	transcription_initiation	transcription_initiation	.	.	.	.	.	.	WBGene00236789	Y18H1A.18	738844	738766	TRUE	7	13.728	2.548	5.424	3.884	Neurons	Germline	Hypod.	Intest.	Muscle	3.57504	0.915491	1.39129	1.1538	Neurons
chrI	744881	745031	other_element	no_transcription	no_transcription	.	.	.	.	.	.	WBGene00000623	col-46	745016	744895	FALSE	7.339	1.934	2.15	10.254	5.02	Hypod.	Germline	Intest.	Muscle	Neurons	2.05454	0.938852	1.80819	1.37098	Unclassified
chrI	745493	745643	coding_promoter	coding_promoter	coding_promoter	WBGene00000624	col-47	protein_coding	WBGene00000623	col-46	protein_coding	.	.	745628	745503	FALSE	9.062	3.251	2.434	11.228	5.254	Hypod.	Germline	Intest.	Neurons	Muscle	1.86097	1.18794	1.49641	1.15213	Unclassified
chrI	754145	754295	putative_enhancer	no_transcription	transcription_initiation	.	.	.	.	.	.	WBGene00021213	Y18H1A.9	754280	754143	FALSE	20.853	6.074	4.293	24.048	13.089	Hypod.	Germline	Intest.	Neurons	Muscle	1.64633	1.09032	1.75382	1.41529	Unclassified
chrI	754612	754762	non-coding_RNA	non-coding_RNA	no_transcription	WBGene00023169	Y18H1A.t1	tRNA	.	.	.	.	.	754728	754626	FALSE	151.221	4.798	12.169	25.984	89.509	Germline	Intest.	Hypod.	Muscle	Neurons	1.11554	3.47488	1.43192	3.33495	Germline_Intest.
chrI	754904	755054	putative_enhancer	transcription_initiation	no_transcription	.	.	.	.	.	.	WBGene00021213	Y18H1A.9	755039	754918	TRUE	33.709	8.271	4.356	27.09	13.177	Germline	Hypod.	Intest.	Neurons	Muscle	0.895771	1.92629	1.33978	1.73811	Unclassified
chrI	756957	757107	coding_promoter	coding_promoter	coding_promoter	WBGene00021212	Y18H1A.8	protein_coding	WBGene00021213	Y18H1A.9	protein_coding	.	.	757147	756945	FALSE	20.123	8.148	10.918	193.598	10.349	Hypod.	Germline	Muscle	Intest.	Neurons	14.0233	0.968165	1.32867	1.06484	Hypod.
chrI	762056	762206	coding_promoter	no_transcription	coding_promoter	.	.	.	WBGene00020282	mps-3	protein_coding	.	.	762191	762070	FALSE	9.976	3.638	2.521	38.345	4.335	Hypod.	Germline	Intest.	Neurons	Muscle	6.05645	1.45846	1.03625	1.35617	Hypod.
chrI	762428	762578	other_element	no_transcription	no_transcription	.	.	.	.	.	.	.	.	762563	762442	FALSE	13.73	3.72	4.699	16.257	6.018	Hypod.	Germline	Intest.	Muscle	Neurons	1.78187	1.46169	1.05535	1.31414	Unclassified
chrI	763451	763601	coding_promoter	coding_promoter	transcription_initiation	WBGene00020283	T06A4.3	protein_coding	.	.	.	.	.	763621	763423	FALSE	14.193	8.115	7.432	221.817	13.966	Hypod.	Germline	Intest.	Neurons	Muscle	22.2895	0.705853	1.42095	0.931631	Hypod.
chrI	766062	766212	other_element	no_transcription	no_transcription	.	.	.	.	.	.	WBGene00020283	T06A4.3	766197	766076	FALSE	10.106	4.832	2.981	25.054	8.031	Hypod.	Germline	Intest.	Neurons	Muscle	3.44085	0.867946	1.49906	1.32985	Hypod.
chrI	770777	770927	coding_promoter	coding_promoter	no_transcription	WBGene00020281	T06A4.1	protein_coding	.	.	.	.	.	770941	770791	FALSE	9.278	5.234	3.615	7.549	7.856	Germline	Intest.	Hypod.	Neurons	Muscle	0.816113	1.05746	1.19936	1.22201	Unclassified
chrI	781574	781724	putative_enhancer	no_transcription	transcription_initiation	.	.	.	.	.	.	.	.	781709	781621	FALSE	58.078	7.242	3.71	5.827	6.686	Germline	Neurons	Intest.	Hypod.	Muscle	4.2832	1.30185	1.15383	1.24216	Germline
chrI	784084	784234	unassigned_promoter	unassigned_promoter	transcription_initiation	.	.	.	.	.	.	.	.	784258	784034	FALSE	9.489	12.97	5.128	4.285	5.379	Neurons	Germline	Intest.	Muscle	Hypod.	2.51251	1.19365	0.813821	1.67083	Unclassified
chrI	784515	784665	other_element	no_transcription	no_transcription	.	.	.	.	.	.	.	.	784650	784529	FALSE	16.086	4.124	3.167	5.355	6.382	Germline	Intest.	Hypod.	Neurons	Muscle	1.61682	1.24567	1.21067	1.05511	Unclassified
chrI	785301	785451	putative_enhancer	transcription_initiation	no_transcription	.	.	.	.	.	.	.	.	785433	785315	FALSE	7.68	9.802	3.108	5.867	6.745	Neurons	Germline	Intest.	Hypod.	Muscle	2.29922	0.77931	1.19814	1.46018	Unclassified
chrI	788098	788248	putative_enhancer	transcription_initiation	no_transcription	.	.	.	.	.	.	.	.	788230	788112	FALSE	8.171	24.697	3.568	5.128	6.991	Neurons	Germline	Intest.	Hypod.	Muscle	5.51377	0.796056	1.35221	1.11181	Neurons
chrI	788611	788761	putative_enhancer	transcription_initiation	transcription_initiation	.	.	.	.	.	.	.	.	788808	788606	FALSE	15.043	7.415	3.155	5.878	7.526	Germline	Intest.	Neurons	Hypod.	Muscle	1.3737	0.790967	1.75745	1.21152	Unclassified
chrI	789472	789622	unassigned_promoter	unassigned_promoter	transcription_initiation	.	.	.	.	.	.	.	.	789614	789494	FALSE	10.347	12.822	5.479	4.216	6.369	Neurons	Germline	Intest.	Muscle	Hypod.	2.34604	1.08134	0.981531	1.53084	Unclassified
chrI	794498	794648	putative_enhancer	transcription_initiation	no_transcription	.	.	.	.	.	.	.	.	794565	794512	FALSE	10.748	13.415	3.521	6.237	5.947	Neurons	Germline	Hypod.	Intest.	Muscle	2.2934	1.21561	0.967185	1.43426	Unclassified
chrI	796989	797139	putative_enhancer	transcription_initiation	transcription_initiation	.	.	.	.	.	.	.	.	797041	797089	FALSE	9.982	15.86	3.71	9.128	7	Neurons	Germline	Hypod.	Intest.	Muscle	2.79611	0.764927	1.22707	1.51951	Unclassified
chrI	798391	798541	putative_enhancer	no_transcription	transcription_initiation	.	.	.	.	.	.	.	.	798526	798349	FALSE	9.491	12.345	3.194	4.015	4.891	Neurons	Germline	Intest.	Hypod.	Muscle	2.30746	1.29797	1.33052	0.921788	Unclassified
chrI	801347	801497	putative_enhancer	no_transcription	transcription_initiation	.	.	.	.	.	.	.	.	801482	801339	FALSE	8.937	20.155	3.812	4.046	5.563	Neurons	Germline	Intest.	Hypod.	Muscle	4.13537	1.10384	1.33696	0.812382	Neurons
chrI	801587	801737	putative_enhancer	transcription_initiation	transcription_initiation	.	.	.	.	.	.	.	.	801768	801589	FALSE	6.509	7.942	3.336	3.745	3.537	Neurons	Germline	Hypod.	Intest.	Muscle	2.18927	1.2053	0.940532	0.918288	Low
chrI	802007	802157	other_element	no_transcription	no_transcription	.	.	.	.	.	.	.	.	802142	802021	FALSE	9.057	3.704	3.505	6.007	8.892	Germline	Intest.	Hypod.	Neurons	Muscle	0.682111	1.54993	1.4158	0.942655	Unclassified
chrI	802904	803054	coding_promoter	coding_promoter	no_transcription	WBGene00022518	zfh-2	protein_coding	.	.	.	.	.	803039	802918	TRUE	11.149	4.016	17.928	5.582	5.571	Muscle	Germline	Hypod.	Intest.	Neurons	3.13685	1.42163	0.938385	1.20715	Muscle
chrI	803803	803953	putative_enhancer	no_transcription	transcription_initiation	.	.	.	.	.	.	WBGene00022518	zfh-2	803938	803902	FALSE	34.106	8.14	3.671	3.317	7.171	Germline	Neurons	Intest.	Muscle	Hypod.	2.38489	1.36349	1.42758	1.65123	Unclassified
chrI	806912	807062	putative_enhancer	no_transcription	transcription_initiation	.	.	.	.	.	.	WBGene00022518	zfh-2	807047	806907	FALSE	9.183	4.272	3.194	6.423	6.048	Germline	Hypod.	Intest.	Neurons	Muscle	0.995398	1.07272	1.2338	1.15692	Unclassified
chrI	807657	807807	putative_enhancer	transcription_initiation	no_transcription	.	.	.	.	.	.	WBGene00022518	zfh-2	807793	807671	FALSE	8.967	2.988	3.442	3.946	5.743	Germline	Intest.	Hypod.	Muscle	Neurons	1.0719	1.39033	0.84887	1.53907	Unclassified
chrI	809009	809159	putative_enhancer	transcription_initiation	transcription_initiation	.	.	.	.	.	.	WBGene00022518	zfh-2	809138	809035	FALSE	10.899	16.435	8.007	5.154	7.484	Neurons	Germline	Muscle	Intest.	Hypod.	2.78466	0.636994	1.50909	1.56804	Unclassified
chrI	809241	809391	putative_enhancer	transcription_initiation	transcription_initiation	.	.	.	.	.	.	WBGene00022518	zfh-2	809423	809401	FALSE	10.713	6.691	2.966	3.46	5.133	Germline	Neurons	Intest.	Hypod.	Muscle	0.858875	1.59086	1.59864	0.835426	Unclassified
chrI	810863	811013	putative_enhancer	transcription_initiation	no_transcription	.	.	.	.	.	.	WBGene00022518	zfh-2	810868	810877	FALSE	10.133	6.362	2.355	5.793	5.191	Germline	Neurons	Hypod.	Intest.	Muscle	0.880178	1.45324	1.03051	1.46322	Unclassified
chrI	812293	812443	putative_enhancer	transcription_initiation	transcription_initiation	.	.	.	.	.	.	WBGene00022518	zfh-2	812405	812437	FALSE	8.292	8.535	4.801	7.391	6.189	Neurons	Germline	Hypod.	Intest.	Muscle	1.83279	0.786148	1.13518	0.991142	Unclassified
chrI	812614	812764	putative_enhancer	transcription_initiation	transcription_initiation	.	.	.	.	.	.	WBGene00022518	zfh-2	812695	812620	FALSE	11.698	4.716	4.116	5.029	6.611	Germline	Intest.	Hypod.	Neurons	Muscle	1.19069	1.26408	0.987069	0.925296	Unclassified
chrI	814024	814174	putative_enhancer	transcription_initiation	no_transcription	.	.	.	.	.	.	WBGene00022518	zfh-2	814128	814038	FALSE	9.153	22.615	5.884	6.367	6.795	Neurons	Germline	Intest.	Hypod.	Muscle	4.538	0.939605	1.0567	0.859035	Neurons
chrI	815680	815830	putative_enhancer	transcription_initiation	no_transcription	.	.	.	.	.	.	WBGene00022518	zfh-2	815878	815694	FALSE	8.687	7.3	4.891	5.011	4.214	Germline	Neurons	Hypod.	Muscle	Intest.	0.658842	1.86257	0.679844	1.55146	Unclassified
chrI	816059	816209	putative_enhancer	transcription_initiation	transcription_initiation	.	.	.	.	.	.	WBGene00022518	zfh-2	816248	816246	FALSE	7.931	39.606	4.864	5.2	4.765	Neurons	Germline	Hypod.	Muscle	Intest.	8.12303	1.07765	0.771092	1.41923	Neurons
chrI	818189	818339	putative_enhancer	no_transcription	transcription_initiation	.	.	.	.	.	.	WBGene00022518	zfh-2	818324	818239	FALSE	15.052	23.562	11.465	6.82	25.063	Intest.	Neurons	Germline	Muscle	Hypod.	0.878613	2.80296	0.636734	2.51811	Unclassified
chrI	819405	819555	putative_enhancer	no_transcription	transcription_initiation	.	.	.	.	.	.	WBGene00022518	zfh-2	819540	819527	TRUE	11.879	6.041	3.541	6.181	20.214	Intest.	Germline	Hypod.	Neurons	Muscle	2.61409	1.28726	0.862027	1.46844	Unclassified
chrI	819582	819732	putative_enhancer	transcription_initiation	no_transcription	.	.	.	.	.	.	WBGene00022518	zfh-2	819738	819596	FALSE	11.304	4.601	5.963	7.32	10.825	Germline	Intest.	Hypod.	Muscle	Neurons	0.703198	1.53819	1.01937	1.32765	Unclassified
chrI	820085	820235	putative_enhancer	transcription_initiation	no_transcription	.	.	.	.	.	.	WBGene00022518	zfh-2	820262	820099	FALSE	7.984	5.44	4.896	5.653	43.222	Intest.	Germline	Hypod.	Neurons	Muscle	8.20248	0.989854	0.86163	1.0456	Intest.
chrI	821589	821739	other_element	no_transcription	no_transcription	.	.	.	.	.	.	WBGene00022518	zfh-2	821724	821603	FALSE	11.916	5.35	4.549	5.455	8.232	Germline	Intest.	Hypod.	Neurons	Muscle	0.959375	1.5667	0.851768	1.16415	Unclassified
chrI	822757	822907	other_element	no_transcription	no_transcription	.	.	.	.	.	.	WBGene00022518	zfh-2	822892	822771	FALSE	7.96	5.366	4.525	4.002	8.712	Intest.	Germline	Neurons	Muscle	Hypod.	1.53127	0.875039	1.12162	1.44228	Unclassified
chrI	824782	824932	other_element	no_transcription	no_transcription	.	.	.	.	.	.	WBGene00022518	zfh-2	824917	824796	FALSE	7.284	4.42	6.097	4.502	5.939	Germline	Muscle	Intest.	Hypod.	Neurons	0.611544	1.42178	1.30508	0.898619	Low
chrI	826334	826484	putative_enhancer	transcription_initiation	no_transcription	.	.	.	.	.	.	WBGene00022518	zfh-2	826519	826348	FALSE	17.774	8.189	8.999	50.075	14.058	Hypod.	Germline	Intest.	Muscle	Neurons	4.32427	0.81132	1.21282	1.16223	Hypod.
chrI	828046	828196	putative_enhancer	transcription_initiation	no_transcription	.	.	.	.	.	.	WBGene00022518	zfh-2	828231	828060	FALSE	12.712	6.37	5.246	4.43	5.446	Germline	Neurons	Intest.	Muscle	Hypod.	1.13722	1.35088	0.788929	1.55262	Unclassified
chrI	828738	828888	putative_enhancer	transcription_initiation	transcription_initiation	.	.	.	.	.	.	WBGene00022518	zfh-2	828847	828742	FALSE	15.262	8.478	7.133	6.537	6.457	Germline	Neurons	Muscle	Hypod.	Intest.	1.07086	1.04217	1.41848	0.936661	Unclassified
chrI	830004	830154	putative_enhancer	transcription_initiation	no_transcription	.	.	.	.	.	.	WBGene00022518	zfh-2	830106	830018	FALSE	12.076	7.283	8.149	7.406	6.561	Germline	Muscle	Hypod.	Neurons	Intest.	0.736529	1.56298	0.809138	1.35138	Unclassified
chrI	833958	834108	other_element	no_transcription	no_transcription	.	.	.	.	.	.	WBGene00022518	zfh-2	834093	833972	FALSE	4.484	1.909	1.319	2.321	2.046	Germline	Hypod.	Intest.	Neurons	Muscle	1.38324	1.00372	0.991298	1.20884	Low
chrI	834629	834779	other_element	no_transcription	no_transcription	.	.	.	.	.	.	WBGene00022518	zfh-2	834764	834643	FALSE	16.334	17.184	10.807	17.347	7.559	Hypod.	Neurons	Germline	Muscle	Intest.	0.793313	1.98698	0.752069	1.8397	Unclassified
chrI	834834	834984	other_element	no_transcription	no_transcription	.	.	.	.	.	.	WBGene00022518	zfh-2	834969	834848	FALSE	10.838	6.773	5.601	18.168	5.02	Hypod.	Germline	Neurons	Muscle	Intest.	2.42083	0.85263	1.17147	1.37143	Unclassified
chrI	835335	835485	other_element	no_transcription	no_transcription	.	.	.	.	.	.	.	.	835470	835349	FALSE	15.1	5.827	5.541	14.468	8.466	Germline	Hypod.	Intest.	Neurons	Muscle	0.696796	1.68219	1.17614	0.883491	Unclassified
chrI	836125	836275	coding_promoter	coding_promoter	transcription_initiation	WBGene00022517	ZC123.1	protein_coding	.	.	.	.	.	836290	836191	FALSE	14.861	7.638	5.148	19.984	6.369	Hypod.	Germline	Neurons	Intest.	Muscle	2.01443	1.112	1.40031	0.905231	Unclassified
chrI	840511	840661	other_element	no_transcription	no_transcription	.	.	.	.	.	.	WBGene00022517	ZC123.1	840646	840525	FALSE	15.448	6.568	25.508	6.438	6.987	Muscle	Germline	Intest.	Neurons	Hypod.	3.69518	1.49288	0.898399	1.21485	Muscle
chrI	843390	843540	putative_enhancer	transcription_initiation	no_transcription	.	.	.	.	.	.	WBGene00022519	ZC123.4	843483	843404	FALSE	16.953	5.638	30.01	5.727	7.559	Muscle	Germline	Intest.	Hypod.	Neurons	3.81678	1.46043	1.33296	0.891353	Muscle
chrI	846842	846992	coding_promoter	no_transcription	coding_promoter	.	.	.	WBGene00022519	ZC123.4	protein_coding	.	.	846977	846856	TRUE	9.396	13.044	5.825	4.214	4.707	Neurons	Germline	Muscle	Intest.	Hypod.	2.61803	0.766614	1.69083	1.25769	Unclassified
chrI	849309	849459	putative_enhancer	transcription_initiation	transcription_initiation	.	.	.	.	.	.	WBGene00022519	ZC123.4	849467	849322	FALSE	7.409	31.504	142.566	4.943	8.595	Muscle	Neurons	Intest.	Germline	Hypod.	5.49593	4.50003	1.60034	1.09421	Neurons_Muscle
chrI	851672	851822	coding_promoter	coding_promoter	coding_promoter	WBGene00022388	Y95B8A.8	protein_coding	WBGene00022519	ZC123.4	protein_coding	.	.	851772	851686	FALSE	12.803	37.563	16.34	4.132	9.823	Neurons	Muscle	Germline	Intest.	Hypod.	1.97717	2.68623	0.881667	2.20008	Unclassified
chrI	852091	852241	putative_enhancer	transcription_initiation	no_transcription	.	.	.	.	.	.	WBGene00022388,WBGene00022519	Y95B8A.8,ZC123.4	852164	852105	FALSE	80.141	32.673	38.919	28.936	224.632	Intest.	Germline	Muscle	Neurons	Hypod.	4.23287	0.96113	1.39171	1.36562	Intest.
chrI	852410	852560	coding_promoter	transcription_initiation	coding_promoter	.	.	.	WBGene00022519	ZC123.4	protein_coding	.	.	852528	852388	FALSE	21.818	25.216	54.423	7.992	12.951	Muscle	Neurons	Germline	Intest.	Hypod.	2.5833	2.06791	1.12301	1.64517	Unclassified
chrI	852720	852870	coding_promoter	no_transcription	coding_promoter	.	.	.	WBGene00022519	ZC123.4	protein_coding	.	.	852855	852820	FALSE	32.294	9.662	22.661	14.017	17.859	Germline	Muscle	Intest.	Hypod.	Neurons	0.661431	1.81812	1.25614	1.15283	Ubiq.
chrI	853243	853393	coding_promoter	coding_promoter	transcription_initiation	WBGene00022388	Y95B8A.8	protein_coding	.	.	.	.	.	853402	853276	FALSE	34.145	17.407	14.391	19.141	24.286	Germline	Intest.	Hypod.	Neurons	Muscle	0.913881	1.32823	0.897987	0.985426	Ubiq.
chrI	872803	872953	other_element	no_transcription	no_transcription	.	.	.	.	.	.	.	.	872938	872817	FALSE	7.246	2.897	4.691	3.233	7.175	Germline	Intest.	Muscle	Hypod.	Neurons	0.664737	1.10221	2.06366	0.852545	Low
chrI	873093	873243	other_element	no_transcription	no_transcription	.	.	.	.	.	.	WBGene00022389	pde-6	873228	873107	FALSE	14.527	6.847	8.117	5.941	12.525	Germline	Intest.	Muscle	Neurons	Hypod.	0.751904	1.0715	1.37448	1.44541	Unclassified
chrI	878099	878249	putative_enhancer	no_transcription	transcription_initiation	.	.	.	.	.	.	WBGene00022389	pde-6	878234	878236	TRUE	9.769	17.579	5.86	7.635	14.15	Neurons	Intest.	Germline	Hypod.	Muscle	1.54459	2.07653	0.87628	1.00412	Unclassified
chrI	879861	880011	coding_promoter	coding_promoter	transcription_initiation	WBGene00022386	Y95B8A.6	protein_coding	.	.	.	.	.	880033	879968	FALSE	13.872	83.964	18.999	8.048	46.5	Neurons	Intest.	Muscle	Germline	Hypod.	2.24146	1.76399	2.9822	1.11593	Ubiq.-Biased
chrI	880228	880378	other_element	no_transcription	no_transcription	.	.	.	.	.	.	WBGene00022386,WBGene00022389	Y95B8A.6,pde-6	880363	880242	FALSE	16.64	28.343	7.526	8.761	20.189	Neurons	Intest.	Germline	Hypod.	Muscle	1.77318	1.8018	1.23346	0.879457	Unclassified
chrI	881482	881632	coding_promoter	coding_promoter	transcription_initiation	WBGene00022386	Y95B8A.6	protein_coding	.	.	.	.	.	881582	881432	FALSE	24.893	173.671	58.135	8.705	219.001	Intest.	Neurons	Muscle	Germline	Hypod.	1.0645	2.64728	4.88491	1.80924	Neurons_Muscle_Intest.
chrI	881828	881978	putative_enhancer	transcription_initiation	transcription_initiation	.	.	.	.	.	.	WBGene00022386,WBGene00022389	Y95B8A.6,pde-6	881946	881809	FALSE	10.6	215.648	51.699	10.374	34.664	Neurons	Muscle	Intest.	Germline	Hypod.	3.63207	2.03028	4.84218	0.681481	Neurons
chrI	882555	882705	coding_promoter	coding_promoter	transcription_initiation	WBGene00022386	Y95B8A.6	protein_coding	.	.	.	.	.	882639	882554	FALSE	19.851	572.664	385.032	33.757	334.312	Neurons	Muscle	Intest.	Hypod.	Germline	1.2842	1.59106	9.80808	2.53444	Neurons_Muscle_Intest.
chrI	882751	882901	coding_promoter	coding_promoter	coding_promoter	WBGene00022386	Y95B8A.6	protein_coding	WBGene00022389	pde-6	protein_coding	.	.	882917	882859	FALSE	30.702	1031.45	630.004	243.327	618.025	Neurons	Muscle	Intest.	Hypod.	Germline	1.41734	1.39735	2.53205	12.2346	Soma
chrI	882947	883097	coding_promoter	coding_promoter	transcription_initiation	WBGene00022386	Y95B8A.6	protein_coding	.	.	.	.	.	883014	882932	FALSE	29.881	866.627	626.241	155.025	688.822	Neurons	Intest.	Muscle	Hypod.	Germline	1.52179	0.782271	5.58464	7.9942	Soma
chrI	884466	884616	putative_enhancer	transcription_initiation	transcription_initiation	.	.	.	.	.	.	WBGene00022386	Y95B8A.6	884635	884596	FALSE	14.094	13.365	36.626	11.414	16	Muscle	Intest.	Germline	Neurons	Hypod.	3.45967	1.68371	0.566623	1.40407	Muscle
chrI	884724	884874	putative_enhancer	transcription_initiation	no_transcription	.	.	.	.	.	.	WBGene00022386	Y95B8A.6	884849	884738	FALSE	12.009	7.852	9.239	36.668	12.567	Hypod.	Intest.	Germline	Muscle	Neurons	2.98002	1.57199	0.627402	1.38549	Unclassified
chrI	885396	885546	other_element	no_transcription	no_transcription	.	.	.	.	.	.	WBGene00022386	Y95B8A.6	885531	885410	FALSE	10.905	7.472	4.62	7.781	16.263	Intest.	Germline	Hypod.	Neurons	Muscle	2.20055	0.912485	0.860801	1.7398	Unclassified
chrI	886378	886528	other_element	no_transcription	no_transcription	.	.	.	.	.	.	WBGene00022386	Y95B8A.6	886513	886392	FALSE	10.903	8.928	5.226	19.298	4.899	Hypod.	Germline	Neurons	Muscle	Intest.	2.75857	0.626603	1.77651	1.28617	Unclassified
chrI	887883	888033	putative_enhancer	no_transcription	transcription_initiation	.	.	.	.	.	.	WBGene00022386	Y95B8A.6	888018	887934	FALSE	16.494	8.601	9.448	11.439	10.454	Germline	Hypod.	Intest.	Muscle	Neurons	0.97056	1.09977	0.820031	1.23402	Ubiq.
chrI	890323	890473	putative_enhancer	transcription_initiation	no_transcription	.	.	.	.	.	.	WBGene00022390	him-19	890481	890337	FALSE	16.397	3.687	5.541	13.385	6.085	Germline	Hypod.	Intest.	Muscle	Neurons	0.766096	2.20435	0.809115	1.65717	Unclassified
chrI	890775	890925	other_element	no_transcription	no_transcription	.	.	.	.	.	.	WBGene00022390	him-19	890910	890789	FALSE	19.993	3.613	2.666	8.196	4.406	Germline	Hypod.	Intest.	Neurons	Muscle	1.52703	1.86821	1.0797	1.21839	Unclassified
chrI	895031	895181	coding_promoter	transcription_initiation	coding_promoter	.	.	.	WBGene00022390	him-19	protein_coding	.	.	895175	895029	FALSE	30.201	4.954	2.024	3.689	4.014	Germline	Neurons	Intest.	Hypod.	Muscle	3.2725	1.62006	1.05595	1.22958	Germline
chrI	895739	895889	other_element	no_transcription	no_transcription	.	.	.	.	.	.	WBGene00022390	him-19	895874	895753	TRUE	4.698	11.868	4.324	3.406	2.355	Neurons	Germline	Muscle	Hypod.	Intest.	4.65032	0.481986	1.76709	1.48364	Neurons
chrI	896000	896150	coding_promoter	transcription_initiation	coding_promoter	.	.	.	WBGene00022390	him-19	protein_coding	.	.	896086	896062	FALSE	4.73	24.847	16.502	13.931	6.072	Neurons	Muscle	Hypod.	Intest.	Germline	1.23852	1.74522	2.20381	1.94758	Unclassified
chrI	907032	907182	other_element	no_transcription	no_transcription	.	.	.	.	.	.	.	.	907167	907046	FALSE	20.87	5.654	8.869	9.64	8.716	Germline	Hypod.	Muscle	Intest.	Neurons	1.46755	0.736153	1.45746	1.17949	Unclassified
chrI	915354	915504	other_element	no_transcription	no_transcription	.	.	.	.	.	.	WBGene00022391	Y95B8A.12	915489	915368	TRUE	8.325	2.016	2.009	2.594	3.466	Germline	Intest.	Hypod.	Neurons	Muscle	1.62272	1.27491	1.12791	0.866025	Unclassified
chrI	919890	920040	putative_enhancer	no_transcription	transcription_initiation	.	.	.	.	.	.	WBGene00022391	Y95B8A.12	920025	920037	TRUE	9.79	13.168	3.009	7.488	5.012	Neurons	Germline	Hypod.	Intest.	Muscle	2.5199	0.91295	1.36505	1.28833	Unclassified
chrI	920497	920647	other_element	no_transcription	no_transcription	.	.	.	.	.	.	WBGene00022391	Y95B8A.12	920632	920511	FALSE	12.251	15.668	4.466	5.172	7.818	Neurons	Germline	Intest.	Hypod.	Muscle	2.46906	0.992202	1.54863	0.962165	Unclassified
chrI	921402	921552	coding_promoter	no_transcription	coding_promoter	.	.	.	WBGene00022391	Y95B8A.12	protein_coding	.	.	921537	921416	TRUE	7.494	24.846	3.533	5.111	3.705	Neurons	Germline	Hypod.	Intest.	Muscle	6.07933	1.07403	1.32159	0.865797	Neurons
chrI	927118	927268	putative_enhancer	transcription_initiation	transcription_initiation	.	.	.	.	.	.	WBGene00022391	Y95B8A.12	927144	927100	FALSE	12.617	15.992	5.581	6.28	9.255	Neurons	Germline	Intest.	Hypod.	Muscle	2.25306	0.928488	1.47479	0.896767	Unclassified
chrI	928129	928279	other_element	no_transcription	no_transcription	.	.	.	.	.	.	WBGene00022391	Y95B8A.12	928264	928143	TRUE	7.279	9.003	4.577	5.597	4.957	Neurons	Germline	Hypod.	Intest.	Muscle	2.27472	0.897854	1.07124	0.961873	Unclassified
chrI	929716	929866	coding_promoter	transcription_initiation	coding_promoter	.	.	.	WBGene00022391	Y95B8A.12	protein_coding	.	.	929850	929713	FALSE	7.13	75.35	6.046	4.899	6.386	Neurons	Germline	Intest.	Muscle	Hypod.	18.5475	0.761119	0.852157	1.63754	Neurons
chrI	935115	935265	coding_promoter	coding_promoter	transcription_initiation	WBGene00022383	Y95B8A.2	protein_coding	.	.	.	.	.	935258	935161	FALSE	10.136	7.564	3.17	69.427	5.149	Hypod.	Germline	Neurons	Intest.	Muscle	9.68609	0.769796	1.63972	1.23426	Hypod.
chrI	935780	935930	putative_enhancer	transcription_initiation	no_transcription	.	.	.	.	.	.	WBGene00022383	Y95B8A.2	935930	935794	FALSE	9.459	2.815	3.497	63.389	4.335	Hypod.	Germline	Intest.	Muscle	Neurons	9.70405	1.43141	0.944594	1.55316	Hypod.
chrI	936631	936781	coding_promoter	coding_promoter	transcription_initiation	WBGene00022383	Y95B8A.2	protein_coding	.	.	.	.	.	936805	936610	FALSE	7.005	4.642	3.111	33.489	3.274	Hypod.	Germline	Neurons	Intest.	Muscle	6.60723	0.917149	1.67903	0.75183	Hypod.
chrI	938408	938558	coding_promoter	coding_promoter	no_transcription	WBGene00022383	Y95B8A.2	protein_coding	.	.	.	.	.	938494	938422	FALSE	6.052	2.066	1.347	19.192	4.272	Hypod.	Germline	Intest.	Neurons	Muscle	4.35934	0.959357	1.87689	1.33002	Hypod.
chrI	939601	939751	other_element	no_transcription	no_transcription	.	.	.	.	.	.	WBGene00022383	Y95B8A.2	939736	939615	FALSE	8.542	4.321	4.025	26.975	6.444	Hypod.	Germline	Intest.	Neurons	Muscle	4.44673	0.895311	1.27112	1.01937	Hypod.
chrI	946067	946217	non-coding_RNA	no_transcription	non-coding_RNA	.	.	.	WBGene00023199	Y95B8A.t1	tRNA	.	.	946202	946081	FALSE	135.771	13.126	32.467	33.762	87.24	Germline	Intest.	Hypod.	Muscle	Neurons	1.01345	2.55981	0.714658	2.9527	Ubiq.-Biased
chrI	946456	946606	other_element	no_transcription	no_transcription	.	.	.	.	.	.	WBGene00003548	nas-30	946591	946470	FALSE	23.55	3.786	7.637	8.871	18.406	Germline	Intest.	Hypod.	Muscle	Neurons	0.860201	2.13948	0.85248	2.47938	Unclassified
chrI	954457	954607	unassigned_promoter	unassigned_promoter	transcription_initiation	.	.	.	.	.	.	WBGene00003238	mig-1	954609	954587	FALSE	15.221	61.184	112.503	6.965	25.656	Muscle	Neurons	Intest.	Germline	Hypod.	2.19332	2.85202	2.62608	1.40452	Unclassified
chrI	954978	955128	putative_enhancer	no_transcription	transcription_initiation	.	.	.	.	.	.	WBGene00003238	mig-1	955113	954994	FALSE	9.489	6.766	30.856	6.678	5.926	Muscle	Germline	Neurons	Hypod.	Intest.	7.30389	0.84398	1.19532	1.09786	Muscle
chrI	955269	955419	putative_enhancer	no_transcription	transcription_initiation	.	.	.	.	.	.	WBGene00003238	mig-1	955404	955311	FALSE	9.12	7.605	12.162	5.582	7.651	Muscle	Germline	Intest.	Neurons	Hypod.	2.90051	0.831149	0.803991	1.71168	Unclassified
chrI	955529	955679	putative_enhancer	transcription_initiation	no_transcription	.	.	.	.	.	.	WBGene00003238	mig-1	955670	955543	FALSE	10.159	4.461	27.359	6.224	8.462	Muscle	Germline	Intest.	Hypod.	Neurons	6.11588	0.792485	1.35198	1.17386	Muscle
chrI	957435	957585	coding_promoter	transcription_initiation	coding_promoter	.	.	.	WBGene00003238	mig-1	protein_coding	.	.	957531	957466	FALSE	30.762	46.832	96.985	8.945	169.437	Intest.	Muscle	Neurons	Germline	Hypod.	1.22029	2.55147	2.71094	2.29463	Ubiq.-Biased
chrI	959973	960123	other_element	no_transcription	no_transcription	.	.	.	.	.	.	.	.	960108	959987	FALSE	13.076	4.585	4.017	6.081	8.294	Germline	Intest.	Hypod.	Neurons	Muscle	1.01571	1.41451	1.18693	0.888338	Unclassified
chrI	961338	961488	unassigned_promoter	unassigned_promoter	transcription_initiation	.	.	.	.	.	.	.	.	961436	961295	FALSE	10.066	34.479	8.038	6.339	25.948	Neurons	Intest.	Germline	Muscle	Hypod.	1.55305	3.99648	0.612066	1.66583	Neurons_Intest.
chrI	961542	961692	unassigned_promoter	unassigned_promoter	transcription_initiation	.	.	.	.	.	.	.	.	961700	961619	FALSE	12.921	12.601	7.278	6.209	59.927	Intest.	Germline	Neurons	Muscle	Hypod.	7.27218	0.576735	1.53026	1.5906	Intest.
chrI	963614	963764	putative_enhancer	transcription_initiation	transcription_initiation	.	.	.	.	.	.	WBGene00018787	cutl-20	963797	963634	FALSE	9.243	3.761	4.037	5.243	8.979	Germline	Intest.	Hypod.	Muscle	Neurons	0.674664	1.6974	1.08654	1.04981	Unclassified
chrI	963973	964123	putative_enhancer	transcription_initiation	transcription_initiation	.	.	.	.	.	.	WBGene00018787	cutl-20	964164	963953	FALSE	11.858	7.037	4.75	9.414	14.388	Intest.	Germline	Hypod.	Neurons	Muscle	1.73885	0.883335	1.11812	1.22016	Unclassified
chrI	969145	969295	putative_enhancer	no_transcription	transcription_initiation	.	.	.	.	.	.	WBGene00018787,WBGene00018788	cutl-20,shc-1	969280	969313	FALSE	14.432	6.132	7.483	9.291	22.996	Intest.	Germline	Hypod.	Muscle	Neurons	2.3881	0.985759	0.970201	1.43251	Unclassified
chrI	969421	969571	putative_enhancer	no_transcription	transcription_initiation	.	.	.	.	.	.	WBGene00018787,WBGene00018788	cutl-20,shc-1	969556	969451	FALSE	12.469	6.271	3.336	5.811	9.819	Germline	Intest.	Neurons	Hypod.	Muscle	0.877891	1.26289	1.32096	1.39502	Unclassified
chrI	973141	973291	coding_promoter	no_transcription	coding_promoter	.	.	.	WBGene00018788	shc-1	protein_coding	.	.	973276	973134	FALSE	77.552	135.187	136.541	135.516	235.665	Intest.	Muscle	Hypod.	Neurons	Germline	1.19106	1.49454	0.798894	3.27587	Soma
chrI	973784	973934	coding_promoter	transcription_initiation	coding_promoter	.	.	.	WBGene00018788	shc-1	protein_coding	.	.	973853	973798	FALSE	55.641	5.02	13.055	7.549	7.973	Germline	Muscle	Intest.	Hypod.	Neurons	1.86146	2.54866	1.05933	1.17639	Unclassified
chrI	978263	978413	coding_promoter	coding_promoter	transcription_initiation	WBGene00018786	hmbx-1	protein_coding	.	.	.	.	.	978410	978331	FALSE	9.64	2.905	1.847	46.266	5.312	Hypod.	Germline	Intest.	Neurons	Muscle	7.25644	1.23418	1.49843	1.51342	Hypod.
chrI	978673	978823	coding_promoter	coding_promoter	no_transcription	WBGene00018786	hmbx-1	protein_coding	.	.	.	.	.	978808	978687	FALSE	8.417	3.696	3.982	20.491	4.097	Hypod.	Germline	Intest.	Muscle	Neurons	3.45618	1.30969	0.863174	1.27464	Hypod.
chrI	979545	979695	unassigned_promoter	unassigned_promoter	transcription_initiation	.	.	.	.	.	.	WBGene00018786	hmbx-1	979654	979638	FALSE	7.061	4.008	3.249	39.285	3.901	Hypod.	Germline	Neurons	Intest.	Muscle	8.89389	0.940984	1.23859	1.00265	Hypod.
chrI	983078	983228	putative_enhancer	transcription_initiation	transcription_initiation	.	.	.	.	.	.	WBGene00018786	hmbx-1	983156	983127	FALSE	13.505	6.222	4.423	16.626	6.194	Hypod.	Germline	Neurons	Intest.	Muscle	1.92118	1.14577	1.20596	1.17564	Unclassified
chrI	984444	984594	coding_promoter	coding_promoter	transcription_initiation	WBGene00018786	hmbx-1	protein_coding	.	.	.	.	.	984561	984451	FALSE	6.91	4.239	4.131	44.859	5.755	Hypod.	Germline	Intest.	Neurons	Muscle	9.8834	0.80373	1.17396	0.859253	Hypod.
chrI	985072	985222	coding_promoter	coding_promoter	transcription_initiation	WBGene00018786	hmbx-1	protein_coding	.	.	.	.	.	985065	985164	FALSE	9.735	4.107	3.367	11.23	7.367	Hypod.	Germline	Intest.	Neurons	Muscle	1.79792	0.87487	1.57395	1.0822	Unclassified
chrI	985970	986120	other_element	no_transcription	no_transcription	.	.	.	.	.	.	WBGene00018786	hmbx-1	986105	985984	FALSE	9.183	17.816	5.25	10.285	10.959	Neurons	Intest.	Hypod.	Germline	Muscle	2.03833	1.08016	1.6625	0.996161	Unclassified
chrI	986795	986945	unassigned_promoter	transcription_initiation	unassigned_promoter	.	.	.	.	.	.	WBGene00018786	hmbx-1	986909	986834	FALSE	14.249	8.707	6.057	10.685	73.003	Intest.	Germline	Hypod.	Neurons	Muscle	7.82807	0.877981	1.02746	1.3886	Intest.
chrI	987653	987803	coding_promoter	coding_promoter	transcription_initiation	WBGene00018786	hmbx-1	protein_coding	.	.	.	.	.	987810	987745	FALSE	11.569	9.317	3.836	7.577	53.763	Intest.	Germline	Neurons	Hypod.	Muscle	7.41431	0.667706	1.49171	1.27717	Intest.
chrI	989003	989153	coding_promoter	coding_promoter	transcription_initiation	WBGene00018786	hmbx-1	protein_coding	.	.	.	.	.	989140	988978	FALSE	17.384	25.94	46.437	92.75	25.806	Hypod.	Muscle	Neurons	Intest.	Germline	1.44955	2.0497	1.22551	2.22316	Ubiq.-Biased
chrI	990406	990556	other_element	no_transcription	no_transcription	.	.	.	.	.	.	WBGene00018786	hmbx-1	990541	990420	FALSE	18.588	7.325	4.781	7.737	10.474	Germline	Intest.	Hypod.	Neurons	Muscle	1.17209	1.34733	0.934192	1.45334	Unclassified
chrI	998484	998634	other_element	no_transcription	no_transcription	.	.	.	.	.	.	WBGene00016932	C54G6.3	998619	998498	FALSE	11.353	4.428	6.495	7.21	4.582	Germline	Hypod.	Muscle	Intest.	Neurons	0.975097	0.850604	1.8767	0.957537	Unclassified
chrI	999208	999358	putative_enhancer	transcription_initiation	no_transcription	.	.	.	.	.	.	WBGene00016932	C54G6.3	999359	999222	FALSE	12.561	18.468	159.9	104.085	22.84	Muscle	Hypod.	Intest.	Neurons	Germline	2.15471	4.48343	1.05489	2.67453	Muscle_Hypod.
chrI	999992	1000142	other_element	no_transcription	no_transcription	.	.	.	.	.	.	WBGene00016932	C54G6.3	1000127	1000006	FALSE	8.269	6.945	4.025	7.592	8.645	Intest.	Germline	Hypod.	Neurons	Muscle	1.45446	0.771682	0.828849	1.76286	Unclassified
chrI	1000898	1001048	putative_enhancer	no_transcription	transcription_initiation	.	.	.	.	.	.	WBGene00016932	C54G6.3	1001033	1001066	FALSE	14.989	9.744	4.998	59.524	12.295	Hypod.	Germline	Intest.	Neurons	Muscle	6.03836	0.835472	1.01717	1.61499	Hypod.
chrI	1006005	1006155	putative_enhancer	transcription_initiation	transcription_initiation	.	.	.	.	.	.	WBGene00016931	C54G6.2	1006160	1006055	FALSE	9.31	30.153	3.903	5.824	5.755	Neurons	Germline	Hypod.	Intest.	Muscle	5.92547	1.147	0.961379	1.30743	Neurons
chrI	1014418	1014568	coding_promoter	no_transcription	coding_promoter	.	.	.	WBGene00016930	madf-6	protein_coding	.	.	1014553	1014432	FALSE	22.191	3.637	1.048	2.321	1.487	Germline	Neurons	Hypod.	Intest.	Muscle	2.97423	2.25046	1.40729	1.02762	Unclassified
chrI	1014578	1014728	coding_promoter	coding_promoter	no_transcription	WBGene00005002	spp-17	protein_coding	.	.	.	.	.	1014666	1014592	FALSE	38.289	4.057	1.792	2.336	2.848	Germline	Neurons	Intest.	Hypod.	Muscle	5.25396	1.65849	1.23326	0.985799	Germline
chrI	1015049	1015199	coding_promoter	coding_promoter	no_transcription	WBGene00005002	spp-17	protein_coding	.	.	.	.	.	1015228	1015063	FALSE	21.034	3.416	3.064	7.251	21.103	Intest.	Germline	Hypod.	Neurons	Muscle	1.5229	1.92412	1.79939	0.818012	Unclassified
chrI	1016951	1017101	putative_enhancer	transcription_initiation	no_transcription	.	.	.	.	.	.	WBGene00005002	spp-17	1017072	1016965	FALSE	19.184	5.267	3.84	7.009	8.524	Germline	Intest.	Hypod.	Neurons	Muscle	1.5054	1.18074	1.07452	1.31521	Unclassified
chrI	1017493	1017643	coding_promoter	coding_promoter	transcription_initiation	WBGene00021335	spp-23	protein_coding	.	.	.	.	.	1017685	1017522	FALSE	10.101	3.745	2.422	5.87	19.115	Intest.	Germline	Hypod.	Neurons	Muscle	2.88275	1.10547	1.32696	1.42306	Unclassified
chrI	1018920	1019070	putative_enhancer	transcription_initiation	transcription_initiation	.	.	.	.	.	.	WBGene00021335	spp-23	1019052	1019049	FALSE	14.038	4.387	2.97	5.312	9.096	Germline	Intest.	Hypod.	Neurons	Muscle	1.04037	1.78774	0.960664	1.2856	Unclassified
chrI	1021516	1021666	other_element	no_transcription	no_transcription	.	.	.	.	.	.	WBGene00021327	mrpl-38	1021651	1021530	FALSE	4.42	3.777	1.95	4.27	7.083	Intest.	Germline	Hypod.	Neurons	Muscle	2.63979	0.748223	0.785463	1.86911	Low
chrI	1022184	1022334	other_element	no_transcription	no_transcription	.	.	.	.	.	.	WBGene00021327	mrpl-38	1022319	1022198	FALSE	5.373	3.917	2.036	5.113	21.07	Intest.	Germline	Hypod.	Neurons	Muscle	5.8737	0.706386	1.02862	1.76478	Intest.
chrI	1029724	1029874	putative_enhancer	transcription_initiation	transcription_initiation	.	.	.	.	.	.	WBGene00021327	mrpl-38	1029774	1029781	FALSE	14.094	5.876	5.471	7.905	9.159	Germline	Intest.	Hypod.	Neurons	Muscle	1.01456	1.1749	1.12395	1.01475	Unclassified
chrI	1030100	1030250	coding_promoter	coding_promoter	coding_promoter	WBGene00021329	Y34D9A.3	protein_coding	WBGene00021327	mrpl-38	protein_coding	.	.	1030165	1030109	FALSE	16.424	3.761	4.017	5.969	1.921	Germline	Hypod.	Muscle	Neurons	Intest.	1.77835	1.07645	1.19053	2.34513	Unclassified
chrI	1030884	1031034	putative_enhancer	transcription_initiation	transcription_initiation	.	.	.	.	.	.	WBGene00004952,WBGene00021329	Y34D9A.3,spd-1	1030977	1031004	FALSE	28.867	10.517	6.171	7.309	16.777	Germline	Intest.	Neurons	Hypod.	Muscle	1.13272	1.27064	1.77598	0.855668	Unclassified
chrI	1031893	1032043	coding_promoter	coding_promoter	transcription_initiation	WBGene00021329	Y34D9A.3	protein_coding	.	.	.	.	.	1031907	1032042	FALSE	21.248	18.435	13.15	10.226	16.634	Germline	Neurons	Intest.	Muscle	Hypod.	0.632566	1.28237	0.875889	1.97258	Ubiq.
chrI	1033595	1033745	coding_promoter	coding_promoter	coding_promoter	WBGene00021329	Y34D9A.3	protein_coding	WBGene00004952	spd-1	protein_coding	.	.	1033697	1033591	FALSE	30.803	3.16	3.009	3.248	3.454	Germline	Intest.	Hypod.	Neurons	Muscle	6.42248	0.95947	0.816202	1.04619	Germline
chrI	1033943	1034093	coding_promoter	no_transcription	coding_promoter	.	.	.	WBGene00004952	spd-1	protein_coding	.	.	1034078	1033954	FALSE	35.432	3.416	2.406	3.462	3.525	Germline	Intest.	Hypod.	Neurons	Muscle	6.72533	0.967948	0.893977	1.32482	Germline
chrI	1034293	1034443	coding_promoter	coding_promoter	coding_promoter	WBGene00021329	Y34D9A.3	protein_coding	WBGene00004952	spd-1	protein_coding	.	.	1034453	1034293	FALSE	58.417	14.961	9.389	16.652	14.505	Germline	Hypod.	Neurons	Intest.	Muscle	2.3252	0.877499	1.26301	1.10359	Ubiq.
chrI	1037989	1038139	other_element	no_transcription	no_transcription	.	.	.	.	.	.	WBGene00021329	Y34D9A.3	1038124	1038003	TRUE	24.476	0.823	1.489	1.738	2.464	Germline	Intest.	Hypod.	Muscle	Neurons	7.43303	1.305	0.936446	2.10054	Germline
chrI	1038260	1038410	unassigned_promoter	transcription_initiation	unassigned_promoter	.	.	.	.	.	.	WBGene00021329	Y34D9A.3	1038409	1038313	FALSE	30.474	1.193	1.063	3.006	1.975	Germline	Hypod.	Intest.	Neurons	Muscle	6.58982	1.67608	1.17885	0.951813	Germline
chrI	1038592	1038742	putative_enhancer	transcription_initiation	no_transcription	.	.	.	.	.	.	WBGene00021329	Y34D9A.3	1038747	1038606	TRUE	22.291	1.111	1.666	2.594	1.37	Germline	Hypod.	Muscle	Intest.	Neurons	5.36224	1.10928	1.53293	1.3328	Germline
chrI	1041019	1041169	coding_promoter	coding_promoter	no_transcription	WBGene00021332	Y34D9A.7	protein_coding	.	.	.	.	.	1041154	1041033	FALSE	12.9	1.127	0.504	2.762	1.796	Germline	Hypod.	Intest.	Neurons	Muscle	3.46903	1.35763	1.25934	1.62327	Germline
chrI	1046388	1046538	putative_enhancer	transcription_initiation	no_transcription	.	.	.	.	.	.	WBGene00021332	Y34D9A.7	1046536	1046402	FALSE	8.072	2.782	2.812	4.731	3.855	Germline	Hypod.	Intest.	Muscle	Neurons	1.05626	1.17321	1.06987	1.30997	Unclassified
chrI	1049225	1049375	coding_promoter	coding_promoter	unassigned_promoter	WBGene00021331	glrx-10	protein_coding	.	.	.	.	.	1049406	1049374	FALSE	15.1	16.36	26.201	49.97	52.147	Intest.	Hypod.	Muscle	Neurons	Germline	1.05268	1.25901	1.9309	2.09527	Ubiq.-Biased
chrI	1050437	1050587	putative_enhancer	transcription_initiation	no_transcription	.	.	.	.	.	.	WBGene00021331	glrx-10	1050418	1050451	FALSE	24.411	13.151	11.468	9.006	14.413	Germline	Intest.	Neurons	Muscle	Hypod.	1.12322	0.895117	0.984732	1.74105	Ubiq.
chrI	1051891	1052041	putative_enhancer	transcription_initiation	transcription_initiation	.	.	.	.	.	.	WBGene00021333	Y34D9A.8	1051972	1051962	FALSE	24.626	8.485	4.553	10.55	22.185	Germline	Intest.	Hypod.	Neurons	Muscle	0.742725	2.21383	0.920708	1.6046	Unclassified
chrI	1052222	1052372	coding_promoter	no_transcription	coding_promoter	.	.	.	WBGene00021333	Y34D9A.8	protein_coding	.	.	1052357	1052207	FALSE	21.208	4.987	5.561	4.415	37.22	Intest.	Germline	Muscle	Neurons	Hypod.	2.79039	1.87114	1.23044	1.38835	Unclassified
chrI	1053701	1053851	coding_promoter	transcription_initiation	coding_promoter	.	.	.	WBGene00021333	Y34D9A.8	protein_coding	.	.	1053875	1053732	FALSE	38.493	266.904	24.76	14.129	22.582	Neurons	Germline	Muscle	Intest.	Hypod.	13.0494	0.71605	1.55617	1.62499	Neurons
chrI	1062077	1062227	coding_promoter	coding_promoter	transcription_initiation	WBGene00021328	npr-23	protein_coding	.	.	.	.	.	1062274	1062102	FALSE	20.763	899.176	509.03	13.65	18.756	Neurons	Muscle	Germline	Intest.	Hypod.	1.54492	50.5337	0.707058	1.4064	Neurons_Muscle
chrI	1067063	1067213	coding_promoter	transcription_initiation	coding_promoter	.	.	.	WBGene00021334	vps-4	protein_coding	.	.	1067202	1067102	FALSE	25.292	15.834	9.637	18.134	22.172	Germline	Intest.	Hypod.	Neurons	Muscle	0.732313	1.24171	0.940552	1.36192	Ubiq.
chrI	1068177	1068327	coding_promoter	coding_promoter	coding_promoter	WBGene00001745	gsa-1	protein_coding	WBGene00021334	vps-4	protein_coding	.	.	1068362	1068220	FALSE	53.392	872.56	564.61	39.484	664.204	Neurons	Intest.	Muscle	Germline	Hypod.	1.57787	0.851063	22.401	0.875618	Neurons_Muscle_Intest.
chrI	1068400	1068550	coding_promoter	coding_promoter	coding_promoter	WBGene00001745	gsa-1	protein_coding	WBGene00021334	vps-4	protein_coding	.	.	1068580	1068382	FALSE	96.067	975.318	640.331	61.424	654.562	Neurons	Intest.	Muscle	Germline	Hypod.	1.78649	0.733653	14.3134	1.03043	Neurons_Muscle_Intest.
chrI	1069241	1069391	putative_enhancer	transcription_initiation	transcription_initiation	.	.	.	.	.	.	WBGene00001745,WBGene00021334	gsa-1,vps-4	1069404	1069225	FALSE	19.471	83.411	250.239	10.996	40.094	Muscle	Neurons	Intest.	Germline	Hypod.	3.51258	2.5142	3.08718	1.2042	Muscle
chrI	1069664	1069814	coding_promoter	transcription_initiation	coding_promoter	.	.	.	WBGene00021334	vps-4	protein_coding	.	.	1069840	1069707	FALSE	19.413	302.93	119.503	13.21	175.745	Neurons	Intest.	Muscle	Germline	Hypod.	2.06862	1.08878	12.5737	0.956495	Neurons_Muscle_Intest.
chrI	1070006	1070156	putative_enhancer	transcription_initiation	transcription_initiation	.	.	.	.	.	.	WBGene00001745	gsa-1	1070162	1070046	FALSE	23.636	494.171	260.45	16.501	91.943	Neurons	Muscle	Intest.	Germline	Hypod.	1.6006	4.02376	6.01865	0.905901	Neurons_Muscle_Intest.
chrI	1074481	1074631	putative_enhancer	transcription_initiation	no_transcription	.	.	.	.	.	.	WBGene00001745	gsa-1	1074604	1074495	TRUE	12.802	9.736	15.155	4.8	9.823	Muscle	Germline	Intest.	Neurons	Hypod.	2.44333	0.872469	0.794233	2.56938	Unclassified
chrI	1077332	1077482	putative_enhancer	transcription_initiation	transcription_initiation	.	.	.	.	.	.	.	.	1077497	1077349	FALSE	19.687	9.119	3.71	35.354	5.935	Hypod.	Germline	Neurons	Intest.	Muscle	2.56694	1.17241	1.92554	1.23795	Unclassified
chrI	1082502	1082652	unassigned_promoter	no_transcription	unassigned_promoter	.	.	.	.	.	.	.	.	1082637	1082519	FALSE	14.469	0.914	1.016	2.55	1.24	Germline	Hypod.	Intest.	Muscle	Neurons	3.73055	1.97166	1.10518	1.3474	Germline
chrI	1090416	1090566	other_element	no_transcription	no_transcription	.	.	.	.	.	.	WBGene00019911	R06A10.4	1090551	1090430	FALSE	13.82	7.044	4.257	8.377	6.937	Germline	Hypod.	Neurons	Intest.	Muscle	1.09284	0.931595	1.28111	1.2488	Unclassified
chrI	1095640	1095790	putative_enhancer	no_transcription	transcription_initiation	.	.	.	.	.	.	WBGene00019911	R06A10.4	1095775	1095740	FALSE	8.598	6.939	4.494	6.695	4.147	Germline	Neurons	Hypod.	Muscle	Intest.	0.733675	1.15929	1.03204	1.55184	Unclassified
chrI	1096046	1096196	putative_enhancer	no_transcription	transcription_initiation	.	.	.	.	.	.	WBGene00019911	R06A10.4	1096181	1096017	FALSE	22.465	20.845	16.001	96.915	8.712	Hypod.	Germline	Neurons	Muscle	Intest.	6.8445	0.562178	1.10656	2.74513	Hypod.
chrI	1099191	1099341	putative_enhancer	transcription_initiation	no_transcription	.	.	.	.	.	.	WBGene00019911	R06A10.4	1099278	1099205	FALSE	8.476	4.346	33.27	9.23	5.692	Muscle	Hypod.	Germline	Intest.	Neurons	5.63706	1.60846	0.997435	1.10202	Muscle
chrI	1100707	1100857	coding_promoter	transcription_initiation	coding_promoter	.	.	.	WBGene00019911	R06A10.4	protein_coding	.	.	1100807	1100697	FALSE	7.835	8.165	198.118	6.649	5.317	Muscle	Neurons	Germline	Hypod.	Intest.	29.6426	1.75905	0.873436	1.19595	Muscle
chrI	1102266	1102416	putative_enhancer	no_transcription	transcription_initiation	.	.	.	.	.	.	WBGene00019911	R06A10.4	1102401	1102277	FALSE	4.642	2.214	10.137	10.298	4.444	Hypod.	Muscle	Germline	Intest.	Neurons	0.650135	4.64225	0.78987	1.55411	Muscle_Hypod.
chrI	1103390	1103540	coding_promoter	no_transcription	coding_promoter	.	.	.	WBGene00019911	R06A10.4	protein_coding	.	.	1103525	1103361	FALSE	10.469	2.239	1.524	23.683	2.899	Hypod.	Germline	Intest.	Neurons	Muscle	3.36646	2.58064	0.988753	1.1026	Hypod.
chrI	1106515	1106665	coding_promoter	coding_promoter	coding_promoter	WBGene00022838	ZK993.2	protein_coding	WBGene00019911	R06A10.4	protein_coding	.	.	1106621	1106529	FALSE	6.328	5.02	27.032	20.881	4.511	Muscle	Hypod.	Germline	Neurons	Intest.	2.04275	4.48326	0.686199	1.43036	Muscle_Hypod.
chrI	1110595	1110745	putative_enhancer	transcription_initiation	transcription_initiation	.	.	.	.	.	.	WBGene00022838	ZK993.2	1110737	1110600	FALSE	20.719	4.518	3.698	5.74	7.029	Germline	Intest.	Hypod.	Neurons	Muscle	2.05005	1.17031	1.02225	1.12299	Unclassified
chrI	1112330	1112480	coding_promoter	coding_promoter	no_transcription	WBGene00236809	ZK993.5	protein_coding	.	.	.	.	.	1112401	1112344	FALSE	4.484	3.07	1.52	4.27	10.867	Intest.	Germline	Hypod.	Neurons	Muscle	3.53755	0.790864	0.951069	1.91377	Intest.
chrI	1119267	1119417	other_element	no_transcription	no_transcription	.	.	.	.	.	.	.	.	1119402	1119281	FALSE	25.633	6.872	5.179	20.366	3.111	Germline	Hypod.	Neurons	Muscle	Intest.	0.84545	2.27364	1.21476	2.04046	Unclassified
chrI	1124999	1125149	other_element	no_transcription	no_transcription	.	.	.	.	.	.	.	.	1125134	1125013	FALSE	16.146	6.978	4.033	6.823	7.864	Germline	Intest.	Neurons	Hypod.	Muscle	1.31672	0.890087	1.33224	1.173	Unclassified
chrI	1126312	1126462	putative_enhancer	transcription_initiation	no_transcription	.	.	.	.	.	.	.	.	1126473	1126326	FALSE	10.657	5.07	3.714	5.613	5.797	Germline	Intest.	Hypod.	Neurons	Muscle	1.31496	0.966618	0.899617	1.23867	Unclassified
chrI	1127092	1127242	putative_enhancer	transcription_initiation	no_transcription	.	.	.	.	.	.	.	.	1127225	1127106	FALSE	15.814	6.106	3.974	10.54	6.837	Germline	Hypod.	Intest.	Neurons	Muscle	1.01255	1.39992	0.972483	1.37388	Unclassified
chrI	1128198	1128348	putative_enhancer	transcription_initiation	transcription_initiation	.	.	.	.	.	.	WBGene00022837	ceh-45	1128379	1128191	FALSE	8.631	8.773	2.162	14.654	6.189	Hypod.	Neurons	Germline	Intest.	Muscle	1.33896	1.80773	0.941215	2.344	Unclassified
chrI	1130852	1131002	putative_enhancer	no_transcription	transcription_initiation	.	.	.	.	.	.	WBGene00022837	ceh-45	1130987	1131003	FALSE	12.22	3.062	3.824	4.958	5.078	Germline	Intest.	Hypod.	Muscle	Neurons	1.55216	1.02991	1.04039	1.35454	Unclassified
chrI	1132010	1132160	other_element	no_transcription	no_transcription	.	.	.	.	.	.	.	.	1132145	1132024	FALSE	10.136	6.115	5.408	8.675	6.854	Germline	Hypod.	Intest.	Neurons	Muscle	0.79443	1.3006	0.895885	1.1569	Unclassified
chrI	1135515	1135665	other_element	no_transcription	no_transcription	.	.	.	.	.	.	.	.	1135650	1135529	FALSE	20.447	4.691	8.2	8.288	8.211	Germline	Hypod.	Intest.	Muscle	Neurons	1.69825	1.0014	0.721217	1.87173	Unclassified
chrI	1139909	1140059	putative_enhancer	no_transcription	transcription_initiation	.	.	.	.	.	.	WBGene00021689	Y48G8AL.10	1140044	1139872	FALSE	5.373	9.34	14.378	6.553	8.582	Muscle	Neurons	Intest.	Hypod.	Germline	1.85236	1.29266	1.40817	1.84369	Unclassified
chrI	1149904	1150054	putative_enhancer	transcription_initiation	transcription_initiation	.	.	.	.	.	.	WBGene00021689	Y48G8AL.10	1150023	1149959	TRUE	10.317	4.922	33.469	5.427	5.2	Muscle	Germline	Hypod.	Intest.	Neurons	6.76217	1.28816	1.01143	0.89642	Muscle
chrI	1150221	1150371	unassigned_promoter	unassigned_promoter	transcription_initiation	.	.	.	.	.	.	WBGene00021689	Y48G8AL.10	1150358	1150216	FALSE	11.082	10	72.285	5.1	4.452	Muscle	Germline	Neurons	Hypod.	Intest.	13.8657	0.604321	2.2775	1.19337	Muscle
chrI	1153154	1153304	putative_enhancer	no_transcription	transcription_initiation	.	.	.	.	.	.	WBGene00021689	Y48G8AL.10	1153289	1153175	FALSE	73.496	2.461	2.477	2.351	2.422	Germline	Muscle	Neurons	Intest.	Hypod.	15.9333	1.04717	1.09723	1.04585	Germline
chrI	1153390	1153540	putative_enhancer	transcription_initiation	no_transcription	.	.	.	.	.	.	WBGene00021689	Y48G8AL.10	1153529	1153404	FALSE	65.547	1.86	2.095	3.646	2.351	Germline	Hypod.	Intest.	Muscle	Neurons	12.5037	1.48389	0.787593	1.30077	Germline
chrI	1156105	1156255	coding_promoter	coding_promoter	coding_promoter	WBGene00004429	rpl-17	protein_coding	WBGene00000165	aps-3	protein_coding	.	.	1156221	1156123	FALSE	64.396	28.491	24.973	31.838	29.468	Germline	Hypod.	Intest.	Neurons	Muscle	1.34438	1.04384	0.864843	0.970846	Ubiq.
chrI	1156701	1156851	putative_enhancer	transcription_initiation	transcription_initiation	.	.	.	.	.	.	WBGene00000165,WBGene00004429	aps-3,rpl-17	1156842	1156823	FALSE	38.338	19.299	10.393	10.741	15.039	Germline	Neurons	Intest.	Hypod.	Muscle	1.08595	1.56628	1.4071	0.721764	Ubiq.
chrI	1156992	1157142	coding_promoter	transcription_initiation	coding_promoter	.	.	.	WBGene00000165	aps-3	protein_coding	.	.	1156990	1156994	TRUE	32.281	6.716	6.447	8.764	9.656	Germline	Intest.	Hypod.	Neurons	Muscle	2.21645	1.06436	1.13534	0.966744	Unclassified
chrI	1157558	1157708	other_element	no_transcription	no_transcription	.	.	.	.	.	.	WBGene00021687	Y48G8AL.7	1157693	1157572	FALSE	32.928	8.806	4.041	7.536	8.035	Germline	Neurons	Intest.	Hypod.	Muscle	2.01836	1.38299	1.04154	1.44543	Unclassified
chrI	1159116	1159266	putative_enhancer	no_transcription	transcription_initiation	.	.	.	.	.	.	WBGene00021687	Y48G8AL.7	1159251	1159193	FALSE	14.096	5.349	4.533	4.588	15.845	Intest.	Germline	Neurons	Hypod.	Muscle	1.69725	1.38253	1.41463	0.764683	Unclassified
chrI	1160284	1160434	other_element	no_transcription	no_transcription	.	.	.	.	.	.	WBGene00021687	Y48G8AL.7	1160419	1160298	TRUE	18.059	5.506	3.895	7.946	8.157	Germline	Intest.	Hypod.	Neurons	Muscle	1.51176	1.04664	1.20198	1.30404	Unclassified
chrI	1161679	1161829	putative_enhancer	transcription_initiation	transcription_initiation	.	.	.	.	.	.	WBGene00021687	Y48G8AL.7	1161742	1161674	FALSE	15.749	3.457	4.356	14.28	10.145	Germline	Hypod.	Intest.	Muscle	Neurons	0.693928	1.46684	1.79111	1.35427	Unclassified
chrI	1166354	1166504	putative_enhancer	transcription_initiation	transcription_initiation	.	.	.	.	.	.	WBGene00001816	haf-6	1166454	1166480	FALSE	19.279	6.864	19.109	7.049	6.615	Germline	Muscle	Hypod.	Neurons	Intest.	0.493631	3.76043	0.806679	1.29251	Germline_Muscle
chrI	1174911	1175061	putative_enhancer	no_transcription	transcription_initiation	.	.	.	.	.	.	WBGene00001816	haf-6	1175046	1174936	FALSE	9.605	2.255	1.394	5.187	1.913	Germline	Hypod.	Neurons	Intest.	Muscle	1.14064	1.87631	1.62057	0.820588	Unclassified
chrI	1175404	1175554	putative_enhancer	no_transcription	transcription_initiation	.	.	.	.	.	.	WBGene00001816	haf-6	1175539	1175459	FALSE	16.76	7.662	4.242	7.235	7.91	Germline	Intest.	Neurons	Hypod.	Muscle	1.40511	0.827692	1.31884	1.2829	Unclassified
chrI	1175790	1175940	coding_promoter	coding_promoter	coding_promoter	WBGene00004880	smg-2	protein_coding	WBGene00001816	haf-6	protein_coding	.	.	1175920	1175833	FALSE	35.161	15.052	14.285	18.927	23.86	Germline	Intest.	Hypod.	Neurons	Muscle	0.956584	1.32956	0.993793	0.945604	Ubiq.
chrI	1183914	1184064	other_element	no_transcription	no_transcription	.	.	.	.	.	.	WBGene00004880	smg-2	1184049	1183928	FALSE	4.48	4.23	5.711	3.134	2.74	Muscle	Germline	Neurons	Hypod.	Intest.	2.51041	0.54056	1.66205	0.999341	Low
chrI	1199479	1199629	other_element	no_transcription	no_transcription	.	.	.	.	.	.	WBGene00021686	Y48G8AL.5	1199614	1199493	FALSE	5.553	6.361	2.887	6.884	5.388	Hypod.	Neurons	Germline	Intest.	Muscle	0.893508	2.3791	0.621902	1.28479	Low
chrI	1212566	1212716	other_element	no_transcription	no_transcription	.	.	.	.	.	.	WBGene00021685	herc-1	1212701	1212580	TRUE	13.869	3.646	3.753	11.803	7.062	Germline	Hypod.	Intest.	Muscle	Neurons	0.791143	1.55051	1.49944	1.02717	Unclassified
chrI	1213218	1213368	other_element	no_transcription	no_transcription	.	.	.	.	.	.	WBGene00021685	herc-1	1213353	1213232	TRUE	22.681	8.361	9.94	33.573	15.795	Hypod.	Germline	Intest.	Muscle	Neurons	2.25737	0.916163	1.09407	1.40926	Ubiq.-Biased
chrI	1214725	1214875	other_element	no_transcription	no_transcription	.	.	.	.	.	.	WBGene00021685	herc-1	1214860	1214739	TRUE	12.125	5.432	2.639	39.041	5.855	Hypod.	Germline	Intest.	Neurons	Muscle	4.58842	1.44091	0.846473	1.79945	Hypod.
chrI	1217331	1217481	coding_promoter	transcription_initiation	coding_promoter	.	.	.	WBGene00195068	Y48G8AL.16	protein_coding	.	.	1217429	1217290	FALSE	13.145	6.436	3.915	71.782	7.288	Hypod.	Germline	Intest.	Neurons	Muscle	7.64783	1.23986	0.880522	1.51362	Hypod.
chrI	1218221	1218371	other_element	no_transcription	no_transcription	.	.	.	.	.	.	WBGene00021685	herc-1	1218356	1218235	TRUE	15.749	4.847	2.781	44.541	6.498	Hypod.	Germline	Intest.	Neurons	Muscle	4.05588	1.57658	1.09248	1.63465	Hypod.
chrI	1218549	1218699	other_element	no_transcription	no_transcription	.	.	.	.	.	.	WBGene00021685,WBGene00021690	Y48G8AL.12,herc-1	1218684	1218563	FALSE	12.904	6.025	4.163	33.846	9.426	Hypod.	Germline	Intest.	Neurons	Muscle	3.60454	0.898169	1.4219	1.38561	Hypod.
chrI	1224158	1224308	putative_enhancer	transcription_initiation	no_transcription	.	.	.	.	.	.	WBGene00021685,WBGene00021691	Y48G8AL.13,herc-1	1224159	1224172	TRUE	10.409	3.638	4.718	9.816	17.245	Intest.	Germline	Hypod.	Muscle	Neurons	2.48056	0.689283	1.54761	1.50963	Unclassified
chrI	1226275	1226425	putative_enhancer	transcription_initiation	transcription_initiation	.	.	.	.	.	.	WBGene00021685,WBGene00021691	Y48G8AL.13,herc-1	1226386	1226272	FALSE	9.333	7.893	7.278	7.938	77.347	Intest.	Germline	Hypod.	Neurons	Muscle	12.7653	0.721045	0.896418	0.999951	Intest.
chrI	1226644	1226794	putative_enhancer	transcription_initiation	transcription_initiation	.	.	.	.	.	.	WBGene00021685,WBGene00021691	Y48G8AL.13,herc-1	1226705	1226830	FALSE	14.191	7.094	6.628	10.603	39.475	Intest.	Germline	Hypod.	Neurons	Muscle	4.20107	0.859058	1.31649	0.915929	Intest.
chrI	1227879	1228029	putative_enhancer	transcription_initiation	transcription_initiation	.	.	.	.	.	.	WBGene00021685,WBGene00021691	Y48G8AL.13,herc-1	1228001	1228053	FALSE	12.28	64.842	67.254	16.932	57.726	Muscle	Neurons	Intest.	Hypod.	Germline	1.23552	1.36288	3.30571	2.20458	Neurons_Muscle_Intest.
chrI	1228612	1228762	other_element	no_transcription	no_transcription	.	.	.	.	.	.	WBGene00021685,WBGene00021691	Y48G8AL.13,herc-1	1228747	1228626	FALSE	12.125	5.876	7.191	17.78	12.751	Hypod.	Intest.	Germline	Muscle	Neurons	1.39717	1.6344	0.764533	1.36083	Unclassified
chrI	1229333	1229483	coding_promoter	transcription_initiation	coding_promoter	.	.	.	WBGene00021691	Y48G8AL.13	protein_coding	.	.	1229473	1229297	FALSE	56.726	49.479	224.01	326.836	382.043	Intest.	Hypod.	Muscle	Germline	Neurons	1.17982	0.992952	8.86217	0.620651	Muscle_Hypod._Intest.
chrI	1229732	1229882	putative_enhancer	no_transcription	transcription_initiation	.	.	.	.	.	.	WBGene00021685,WBGene00021691	Y48G8AL.13,herc-1	1229867	1229695	FALSE	14.551	7.934	13.714	33.097	44.985	Intest.	Hypod.	Germline	Muscle	Neurons	1.28968	3.63189	0.502835	1.98309	Hypod._Intest.
chrI	1230478	1230628	coding_promoter	transcription_initiation	coding_promoter	.	.	.	WBGene00021691	Y48G8AL.13	protein_coding	.	.	1230619	1230492	FALSE	15.01	10.213	20.484	68.813	14.977	Hypod.	Muscle	Germline	Intest.	Neurons	2.45044	2.90188	0.645847	1.16979	Ubiq.-Biased
chrI	1230848	1230998	coding_promoter	transcription_initiation	coding_promoter	.	.	.	WBGene00021691	Y48G8AL.13	protein_coding	.	.	1230976	1230942	FALSE	9.581	6.748	5.585	29.082	14.734	Hypod.	Intest.	Germline	Neurons	Muscle	1.98687	2.33829	0.717013	1.10325	Unclassified
chrI	1231506	1231656	other_element	no_transcription	no_transcription	.	.	.	.	.	.	WBGene00021685	herc-1	1231641	1231520	FALSE	9.422	5.53	2.67	11.808	7.71	Hypod.	Germline	Intest.	Neurons	Muscle	1.93818	0.826701	1.05873	1.7828	Unclassified
chrI	1241387	1241537	other_element	no_transcription	no_transcription	.	.	.	.	.	.	WBGene00021685	herc-1	1241522	1241401	FALSE	13.779	4.189	2.107	4.515	5.989	Germline	Intest.	Hypod.	Neurons	Muscle	1.53725	1.32751	0.780711	2.00228	Unclassified
chrI	1251574	1251724	putative_enhancer	transcription_initiation	transcription_initiation	.	.	.	.	.	.	WBGene00021685	herc-1	1251762	1251549	FALSE	95.449	17.899	17.475	204.16	157.947	Hypod.	Intest.	Germline	Neurons	Muscle	1.28608	2.54663	2.78018	0.926443	Ubiq.-Biased
chrI	1256065	1256215	putative_enhancer	transcription_initiation	transcription_initiation	.	.	.	.	.	.	WBGene00021692	Y48G8AL.15	1256087	1256118	FALSE	9.677	5.523	2.836	41.161	6.674	Hypod.	Germline	Intest.	Neurons	Muscle	5.90669	1.01569	1.0004	1.83741	Hypod.
chrI	1257880	1258030	putative_enhancer	transcription_initiation	transcription_initiation	.	.	.	.	.	.	WBGene00021692	Y48G8AL.15	1257911	1257893	FALSE	12.005	4.906	4.025	10.456	7.965	Germline	Hypod.	Intest.	Neurons	Muscle	0.762148	1.34274	1.49685	1.0057	Unclassified
chrI	1258565	1258715	putative_enhancer	transcription_initiation	no_transcription	.	.	.	.	.	.	.	.	1258749	1258579	FALSE	19.902	11.711	4.671	13.877	7.426	Germline	Hypod.	Neurons	Intest.	Muscle	0.943292	0.983261	1.92597	1.23302	Unclassified
chrI	1259493	1259643	putative_enhancer	transcription_initiation	transcription_initiation	.	.	.	.	.	.	WBGene00001707	grh-1	1259612	1259514	FALSE	16.793	4.461	2.781	7.549	6.319	Germline	Hypod.	Intest.	Neurons	Muscle	1.4862	1.14303	1.25267	1.41358	Unclassified
chrI	1261627	1261777	putative_enhancer	transcription_initiation	transcription_initiation	.	.	.	.	.	.	WBGene00001707	grh-1	1261768	1261612	FALSE	13.051	4.74	29.383	42.011	6.816	Hypod.	Muscle	Germline	Intest.	Neurons	0.962717	5.01455	1.24159	1.21694	Muscle_Hypod.
chrI	1263452	1263602	other_element	no_transcription	no_transcription	.	.	.	.	.	.	WBGene00001707	grh-1	1263587	1263466	TRUE	7.798	3.473	2.257	11.08	6.24	Hypod.	Germline	Intest.	Neurons	Muscle	2.11399	0.837879	1.39213	1.24576	Unclassified
chrI	1264082	1264232	putative_enhancer	transcription_initiation	no_transcription	.	.	.	.	.	.	WBGene00001707	grh-1	1264204	1264096	FALSE	9.087	3.86	2.127	21.617	5.563	Hypod.	Germline	Intest.	Neurons	Muscle	3.75189	1.08154	1.20652	1.38968	Hypod.
chrI	1264506	1264656	putative_enhancer	transcription_initiation	no_transcription	.	.	.	.	.	.	WBGene00001707	grh-1	1264631	1264520	TRUE	8.413	2.815	3.537	14.529	2.243	Hypod.	Germline	Muscle	Neurons	Intest.	2.5938	1.26557	1.30097	1.28621	Unclassified
chrI	1269327	1269477	other_element	no_transcription	no_transcription	.	.	.	.	.	.	WBGene00001707	grh-1	1269462	1269341	FALSE	9.978	2.667	1.961	10.102	2.786	Hypod.	Germline	Intest.	Neurons	Muscle	1.56716	2.32286	0.950726	1.24276	Unclassified
chrI	1271078	1271228	coding_promoter	coding_promoter	coding_promoter	WBGene00021693	Y48G8AR.2	protein_coding	WBGene00001707	grh-1	protein_coding	.	.	1271146	1271164	FALSE	15.539	8.321	51.093	225.596	10.153	Hypod.	Muscle	Germline	Intest.	Neurons	3.102	6.76241	1.0115	1.05483	Muscle_Hypod.
chrI	1271435	1271585	putative_enhancer	transcription_initiation	no_transcription	.	.	.	.	.	.	WBGene00021693	Y48G8AR.2	1271529	1271449	FALSE	6.054	6.468	2.69	34.847	3.274	Hypod.	Neurons	Germline	Intest.	Muscle	4.06148	1.96323	1.34035	0.997276	Hypod.
chrI	1272551	1272701	unassigned_promoter	transcription_initiation	unassigned_promoter	.	.	.	.	.	.	WBGene00021693	Y48G8AR.2	1272694	1272518	FALSE	14.43	3.424	1.879	28.144	5.496	Hypod.	Germline	Intest.	Neurons	Muscle	2.91814	1.79578	1.40744	1.46438	Unclassified
chrI	1273862	1274012	putative_enhancer	transcription_initiation	transcription_initiation	.	.	.	.	.	.	WBGene00021693	Y48G8AR.2	1274061	1273846	FALSE	18.604	7.21	7.467	318.543	10.37	Hypod.	Germline	Intest.	Muscle	Neurons	26.0453	1.10827	1.00887	1.28477	Hypod.
chrI	1274035	1274185	putative_enhancer	transcription_initiation	transcription_initiation	.	.	.	.	.	.	WBGene00021693	Y48G8AR.2	1274091	1274080	FALSE	17.127	9.843	4.903	195.776	7.551	Hypod.	Germline	Neurons	Intest.	Muscle	17.8008	0.901232	1.61492	1.15451	Hypod.
chrI	1277277	1277427	coding_promoter	coding_promoter	transcription_initiation	WBGene00021693	Y48G8AR.2	protein_coding	.	.	.	.	.	1277391	1277269	TRUE	12.684	20.599	5.766	8.26	4.143	Neurons	Germline	Hypod.	Muscle	Intest.	2.98715	1.06739	1.15842	1.67742	Unclassified
chrI	1279307	1279457	other_element	no_transcription	no_transcription	.	.	.	.	.	.	WBGene00021693	Y48G8AR.2	1279442	1279321	TRUE	12.795	25.303	3.139	6.209	6.979	Neurons	Germline	Intest.	Hypod.	Muscle	4.00823	1.20524	1.14245	1.43606	Neurons
chrI	1288803	1288953	unassigned_promoter	unassigned_promoter	transcription_initiation	.	.	.	.	.	.	.	.	1288979	1288829	FALSE	31.453	30.555	5.266	7.719	19.917	Germline	Neurons	Intest.	Hypod.	Muscle	0.528321	1.94009	2.63625	1.02539	Unclassified
chrI	1290464	1290614	putative_enhancer	transcription_initiation	transcription_initiation	.	.	.	.	.	.	.	.	1290580	1290523	FALSE	10.286	3.934	4.915	7.434	6.002	Germline	Hypod.	Intest.	Muscle	Neurons	0.940347	1.20028	0.935911	1.4663	Unclassified
chrI	1291280	1291430	other_element	no_transcription	no_transcription	.	.	.	.	.	.	.	.	1291415	1291294	FALSE	5.561	3.86	1.863	5.554	3.579	Germline	Hypod.	Neurons	Intest.	Muscle	0.725998	1.17925	1.34342	1.39466	Low
chrI	1294229	1294379	putative_enhancer	transcription_initiation	transcription_initiation	.	.	.	.	.	.	.	.	1294352	1294266	FALSE	6.604	4.576	3.411	27.268	3.095	Hypod.	Germline	Neurons	Muscle	Intest.	5.80407	0.773587	1.30751	1.42743	Hypod.
chrI	1295549	1295699	putative_enhancer	transcription_initiation	transcription_initiation	.	.	.	.	.	.	.	.	1295647	1295543	FALSE	21.299	13.003	6.912	41.489	11.518	Hypod.	Germline	Neurons	Intest.	Muscle	3.04691	0.872854	1.34627	1.24576	Hypod.
chrI	1296639	1296789	putative_enhancer	transcription_initiation	transcription_initiation	.	.	.	.	.	.	.	.	1296818	1296648	FALSE	20.287	27.371	146.886	179.097	21.237	Hypod.	Muscle	Neurons	Intest.	Germline	0.816321	6.29409	1.60112	1.63319	Muscle_Hypod.
chrI	1298907	1299057	coding_promoter	coding_promoter	transcription_initiation	WBGene00003400	dapk-1	protein_coding	.	.	.	.	.	1299019	1298969	FALSE	6.418	3.062	3.08	6.41	20.556	Intest.	Germline	Hypod.	Muscle	Neurons	4.88262	0.668239	1.62767	1.09795	Intest.
chrI	1300091	1300241	putative_enhancer	transcription_initiation	transcription_initiation	.	.	.	.	.	.	WBGene00003400	dapk-1	1300281	1300109	FALSE	7.831	9.661	10.208	63.432	24.118	Hypod.	Intest.	Muscle	Neurons	Germline	2.46274	1.68084	1.17218	2.39157	Unclassified
chrI	1301567	1301717	unassigned_promoter	transcription_initiation	unassigned_promoter	.	.	.	.	.	.	WBGene00003400	dapk-1	1301723	1301581	FALSE	10.101	15.85	11.532	54.314	80.592	Intest.	Hypod.	Neurons	Muscle	Germline	1.4771	2.71318	1.28007	2.38392	Ubiq.-Biased
chrI	1303013	1303163	putative_enhancer	transcription_initiation	transcription_initiation	.	.	.	.	.	.	WBGene00003400	dapk-1	1303094	1303002	FALSE	4.452	1.243	1.248	7.849	3.149	Hypod.	Germline	Intest.	Muscle	Neurons	2.69917	0.97305	1.68628	1.24855	Low
chrI	1304081	1304231	other_element	no_transcription	no_transcription	.	.	.	.	.	.	WBGene00003400	dapk-1	1304216	1304095	FALSE	6.755	8.345	22.701	7.61	6.098	Muscle	Neurons	Hypod.	Germline	Intest.	3.18974	1.29023	1.7773	0.798301	Muscle
chrI	1304332	1304482	putative_enhancer	no_transcription	transcription_initiation	.	.	.	.	.	.	WBGene00003400	dapk-1	1304467	1304346	FALSE	4.394	3.901	4.045	21.879	2.969	Hypod.	Germline	Muscle	Neurons	Intest.	6.92077	0.563694	1.19148	1.57981	Hypod.
chrI	1305333	1305483	coding_promoter	coding_promoter	no_transcription	WBGene00003400	dapk-1	protein_coding	.	.	.	.	.	1305443	1305347	FALSE	7.314	5.547	19.247	11.78	3.963	Muscle	Hypod.	Germline	Neurons	Intest.	2.32169	2.26251	0.79898	1.60433	Unclassified
chrI	1305726	1305876	putative_enhancer	transcription_initiation	transcription_initiation	.	.	.	.	.	.	WBGene00003400	dapk-1	1305865	1305747	FALSE	8.721	6.041	8.078	9.442	2.844	Hypod.	Germline	Muscle	Neurons	Intest.	1.57023	0.514459	1.63051	2.47843	Unclassified
chrI	1306833	1306983	coding_promoter	coding_promoter	no_transcription	WBGene00003400	dapk-1	protein_coding	.	.	.	.	.	1306968	1306847	TRUE	10.502	4.14	12.702	8.499	5.818	Muscle	Germline	Hypod.	Intest.	Neurons	2.43353	0.888865	1.34108	1.14609	Unclassified
chrI	1308057	1308207	putative_enhancer	no_transcription	transcription_initiation	.	.	.	.	.	.	WBGene00003400	dapk-1	1308192	1308141	TRUE	9.857	4.288	12.839	8.061	5.759	Muscle	Germline	Hypod.	Intest.	Neurons	2.86403	0.834382	1.33541	1.21319	Unclassified
chrI	1311071	1311221	putative_enhancer	transcription_initiation	no_transcription	.	.	.	.	.	.	WBGene00003400	dapk-1	1311222	1311085	FALSE	13.725	4.617	4.021	7.093	10.078	Germline	Intest.	Hypod.	Neurons	Muscle	0.907932	1.44085	1.16243	1.00757	Unclassified
chrI	1312904	1313054	other_element	no_transcription	no_transcription	.	.	.	.	.	.	WBGene00003400	dapk-1	1313039	1312918	FALSE	9.584	10.435	23.992	11.207	7.48	Muscle	Hypod.	Neurons	Germline	Intest.	3.20122	0.824434	2.00127	0.886892	Muscle
chrI	1313680	1313830	putative_enhancer	transcription_initiation	transcription_initiation	.	.	.	.	.	.	WBGene00003400	dapk-1	1313816	1313737	FALSE	7.743	43.14	52.217	7.804	6.507	Muscle	Neurons	Hypod.	Germline	Intest.	1.46884	7.1396	1.38807	0.804996	Neurons_Muscle
chrI	1315548	1315698	putative_enhancer	transcription_initiation	transcription_initiation	.	.	.	.	.	.	WBGene00003400	dapk-1	1315708	1315527	FALSE	16.271	117.934	136.139	37.497	15.269	Muscle	Neurons	Hypod.	Germline	Intest.	1.35192	4.0647	3.41905	0.704767	Neurons_Muscle_Hypod.
chrI	1316144	1316294	putative_enhancer	no_transcription	transcription_initiation	.	.	.	.	.	.	WBGene00003400	dapk-1	1316279	1316118	FALSE	12.839	9.892	8.83	9.597	16.351	Intest.	Germline	Neurons	Hypod.	Muscle	1.91731	0.709157	1.34303	0.774379	Ubiq.
chrI	1317085	1317235	putative_enhancer	transcription_initiation	transcription_initiation	.	.	.	.	.	.	WBGene00003400	dapk-1	1317158	1317243	FALSE	18.083	15.611	9.732	9.258	16.781	Germline	Intest.	Neurons	Muscle	Hypod.	0.700146	0.855176	1.54419	1.40996	Ubiq.
chrI	1322042	1322192	putative_enhancer	no_transcription	transcription_initiation	.	.	.	.	.	.	WBGene00003400	dapk-1	1322177	1322165	FALSE	12.554	5.638	4.919	10.868	11.322	Germline	Intest.	Hypod.	Neurons	Muscle	0.713926	1.05101	1.65131	0.97196	Unclassified
chrI	1327935	1328085	putative_enhancer	transcription_initiation	no_transcription	.	.	.	.	.	.	WBGene00003400	dapk-1	1327961	1327949	FALSE	10.446	6.938	4.895	10.341	13.54	Intest.	Germline	Hypod.	Neurons	Muscle	1.86812	0.702851	1.23084	1.17549	Unclassified
chrI	1329308	1329458	other_element	no_transcription	no_transcription	.	.	.	.	.	.	.	.	1329443	1329322	TRUE	9.765	4.14	4.927	5.811	5.692	Germline	Hypod.	Intest.	Muscle	Neurons	1.13805	1.00262	0.780089	1.43073	Unclassified
chrI	1331183	1331333	putative_enhancer	transcription_initiation	no_transcription	.	.	.	.	.	.	.	.	1331241	1331197	FALSE	18.643	6.247	13.764	7.648	10.374	Germline	Muscle	Intest.	Hypod.	Neurons	0.60894	2.03118	1.35052	0.983769	Unclassified
chrI	1335233	1335383	coding_promoter	coding_promoter	no_transcription	WBGene00019674	K12C11.3	protein_coding	.	.	.	.	.	1335345	1335247	FALSE	17.343	5.432	5.715	6.937	42.975	Intest.	Germline	Hypod.	Muscle	Neurons	3.90697	1.6259	0.959524	1.11853	Intest.
chrI	1335519	1335669	other_element	no_transcription	no_transcription	.	.	.	.	.	.	WBGene00019674	K12C11.3	1335654	1335533	TRUE	19.135	4.535	3.923	7.434	21.989	Intest.	Germline	Hypod.	Neurons	Muscle	1.74156	1.77791	1.42859	1.04676	Unclassified
chrI	1336772	1336922	coding_promoter	coding_promoter	no_transcription	WBGene00045052	K12C11.6	protein_coding	.	.	.	.	.	1336866	1336786	FALSE	5.959	2.864	2.477	4.186	14.191	Intest.	Germline	Hypod.	Neurons	Muscle	3.58308	1.04645	1.18277	1.065	Intest.
chrI	1339708	1339858	putative_enhancer	transcription_initiation	no_transcription	.	.	.	.	.	.	WBGene00045053	K12C11.7	1339832	1339722	FALSE	19.01	5.358	1.997	5.911	8.608	Germline	Intest.	Hypod.	Neurons	Muscle	1.45064	1.51632	0.875146	2.18264	Unclassified
chrI	1340095	1340245	coding_promoter	coding_promoter	transcription_initiation	WBGene00004888	smo-1	protein_coding	.	.	.	.	.	1340215	1340121	FALSE	58.272	17.176	14.34	18.407	25.121	Germline	Intest.	Hypod.	Neurons	Muscle	1.50193	1.3947	0.881442	1.03229	Ubiq.
chrI	1340524	1340674	coding_promoter	coding_promoter	transcription_initiation	WBGene00004888	smo-1	protein_coding	.	.	.	.	.	1340683	1340607	FALSE	26.535	10.164	6.495	11.141	11.765	Germline	Intest.	Hypod.	Neurons	Muscle	1.48527	1.05718	0.90921	1.42601	Unclassified
chrI	1340985	1341135	putative_enhancer	transcription_initiation	transcription_initiation	.	.	.	.	.	.	WBGene00004888	smo-1	1341145	1341002	FALSE	41.63	7.671	8.196	10.784	13.669	Germline	Intest.	Hypod.	Muscle	Neurons	2.01025	1.2535	0.929893	1.27696	Unclassified
chrI	1341377	1341527	putative_enhancer	transcription_initiation	transcription_initiation	.	.	.	.	.	.	WBGene00019673	K12C11.1	1341538	1341488	FALSE	33.746	4.823	3.915	7.964	8.056	Germline	Intest.	Hypod.	Neurons	Muscle	2.69138	1.0251	1.33873	1.13724	Unclassified
chrI	1342173	1342323	putative_enhancer	transcription_initiation	transcription_initiation	.	.	.	.	.	.	WBGene00019673	K12C11.1	1342173	1342302	FALSE	27.919	9.629	6.349	7.849	12.024	Germline	Intest.	Neurons	Hypod.	Muscle	1.63192	0.966258	1.49957	0.945896	Unclassified
chrI	1346213	1346363	putative_enhancer	transcription_initiation	transcription_initiation	.	.	.	.	.	.	.	.	1346303	1346227	FALSE	8.654	1.597	4.943	5.684	24.728	Intest.	Germline	Hypod.	Muscle	Neurons	4.62395	0.95825	0.895206	3.39087	Intest.
chrI	1356522	1356672	other_element	no_transcription	no_transcription	.	.	.	.	.	.	WBGene00022363	Y92H12BL.1	1356657	1356536	FALSE	6.908	3.736	2.178	5.141	4.995	Germline	Hypod.	Intest.	Neurons	Muscle	0.912048	1.065	0.98588	1.68368	Low
chrI	1359579	1359729	putative_enhancer	no_transcription	transcription_initiation	.	.	.	.	.	.	WBGene00022363	Y92H12BL.1	1359714	1359597	FALSE	10.103	2.568	4.797	6.041	2.097	Germline	Hypod.	Muscle	Neurons	Intest.	1.09807	1.01854	1.88637	1.68031	Unclassified
chrI	1360191	1360341	putative_enhancer	transcription_initiation	transcription_initiation	.	.	.	.	.	.	.	.	1360334	1360200	FALSE	19.562	1.934	1.43	2.864	2.965	Germline	Intest.	Hypod.	Neurons	Muscle	4.54098	0.981227	1.37939	1.36055	Germline
chrI	1361300	1361450	coding_promoter	coding_promoter	transcription_initiation	WBGene00022366	Y92H12BL.5	protein_coding	.	.	.	.	.	1361450	1361390	FALSE	41.041	295.272	280.777	200.739	213.71	Neurons	Muscle	Intest.	Hypod.	Germline	0.896456	1.89972	1.08843	7.37042	Soma
chrI	1363707	1363857	putative_enhancer	no_transcription	transcription_initiation	.	.	.	.	.	.	WBGene00022366	Y92H12BL.5	1363842	1363746	FALSE	6.175	2.115	9.003	17.719	3.216	Hypod.	Muscle	Germline	Intest.	Neurons	1.44915	2.82631	1.34334	1.46301	Unclassified
chrI	1365424	1365574	putative_enhancer	transcription_initiation	transcription_initiation	.	.	.	.	.	.	WBGene00022366	Y92H12BL.5	1365576	1365444	FALSE	14.648	8.361	66.155	6.369	7.309	Muscle	Germline	Neurons	Intest.	Hypod.	9.98531	0.935533	1.39671	1.13254	Muscle
chrI	1368821	1368971	putative_enhancer	transcription_initiation	transcription_initiation	.	.	.	.	.	.	WBGene00022366	Y92H12BL.5	1368944	1368821	FALSE	12.707	4.346	10.854	28.549	27.075	Hypod.	Intest.	Germline	Muscle	Neurons	1.03798	3.38476	0.555715	2.83958	Hypod._Intest.
chrI	1371186	1371336	putative_enhancer	no_transcription	transcription_initiation	.	.	.	.	.	.	WBGene00022366	Y92H12BL.5	1371321	1371356	FALSE	12.958	8.856	7.471	7.325	7.384	Germline	Neurons	Muscle	Intest.	Hypod.	0.831099	1.01881	1.30809	1.01574	Unclassified
chrI	1392559	1392709	putative_enhancer	transcription_initiation	no_transcription	.	.	.	.	.	.	WBGene00022367	Y92H12BM.1	1392638	1392573	FALSE	10.068	6.477	7.72	5.969	8.47	Germline	Intest.	Muscle	Neurons	Hypod.	0.774678	0.856155	1.28026	1.2634	Unclassified
chrI	1392914	1393064	coding_promoter	transcription_initiation	coding_promoter	.	.	.	WBGene00022367	Y92H12BM.1	protein_coding	.	.	1393028	1392989	FALSE	12.22	30.375	23.949	17.785	19.746	Neurons	Muscle	Intest.	Hypod.	Germline	1.06771	1.71544	1.20536	2.12418	Ubiq.-Biased
chrI	1394260	1394410	coding_promoter	coding_promoter	coding_promoter	WBGene00022372	Y92H12BR.7	protein_coding	WBGene00022367	Y92H12BM.1	protein_coding	.	.	1394450	1394415	FALSE	76.077	18.367	9.669	20.463	13.277	Germline	Hypod.	Neurons	Intest.	Muscle	2.4114	0.873074	1.74754	1.02705	Ubiq.-Biased
chrI	1409695	1409845	other_element	no_transcription	no_transcription	.	.	.	.	.	.	WBGene00022371	set-29	1409830	1409709	TRUE	15.784	10.156	6.03	5.427	8.837	Germline	Neurons	Intest.	Muscle	Hypod.	0.833386	1.45116	1.13513	1.43617	Unclassified
chrI	1410013	1410163	putative_enhancer	no_transcription	transcription_initiation	.	.	.	.	.	.	WBGene00022371	set-29	1410148	1410064	FALSE	18.488	13.752	2.737	3.959	29.16	Intest.	Germline	Neurons	Hypod.	Muscle	2.38491	0.717119	4.52538	1.06463	Germline_Neurons_Intest.
chrI	1412606	1412756	other_element	no_transcription	no_transcription	.	.	.	.	.	.	WBGene00022371	set-29	1412741	1412620	TRUE	12.012	8.164	5.663	7.263	5.308	Germline	Neurons	Hypod.	Muscle	Intest.	0.810182	1.43321	0.926116	1.51137	Unclassified
chrI	1413367	1413517	other_element	no_transcription	no_transcription	.	.	.	.	.	.	.	.	1413502	1413381	TRUE	13.54	5.826	1.82	5.37	4.206	Germline	Neurons	Hypod.	Intest.	Muscle	1.17717	1.40823	1.29048	1.78913	Unclassified
chrI	1413708	1413858	other_element	no_transcription	no_transcription	.	.	.	.	.	.	.	.	1413843	1413722	TRUE	21.484	3.958	4.498	5.638	5.68	Germline	Intest.	Hypod.	Muscle	Neurons	2.55978	1.04074	0.914867	1.14774	Unclassified
chrI	1415519	1415669	other_element	no_transcription	no_transcription	.	.	.	.	.	.	WBGene00022368	Y92H12BR.2	1415654	1415533	FALSE	13.174	7.802	3.927	4.8	3.705	Germline	Neurons	Hypod.	Muscle	Intest.	0.890293	2.10048	0.914545	1.45971	Unclassified
chrI	1415943	1416093	coding_promoter	coding_promoter	coding_promoter	WBGene00022369	Y92H12BR.3	protein_coding	WBGene00022368	Y92H12BR.2	protein_coding	.	.	1416078	1415930	FALSE	158.38	83.993	63.147	60.584	66.058	Germline	Neurons	Intest.	Muscle	Hypod.	1.02023	1.53248	0.747852	1.46495	Ubiq.
chrI	1416101	1416251	coding_promoter	coding_promoter	coding_promoter	WBGene00022369	Y92H12BR.3	protein_coding	WBGene00022368	Y92H12BR.2	protein_coding	.	.	1416224	1416177	FALSE	163.298	95.409	66.112	68.825	77.067	Germline	Neurons	Intest.	Hypod.	Muscle	0.934145	1.48373	1.13245	0.709989	Ubiq.
chrI	1425241	1425391	other_element	no_transcription	no_transcription	.	.	.	.	.	.	.	.	1425376	1425255	FALSE	49.846	21.949	28.033	8.871	14.133	Germline	Muscle	Neurons	Intest.	Hypod.	0.80217	1.50664	1.97598	1.62214	Ubiq.-Biased
chrI	1426161	1426311	other_element	no_transcription	no_transcription	.	.	.	.	.	.	.	.	1426296	1426175	FALSE	13.814	4.922	4.147	6.084	5.692	Germline	Hypod.	Intest.	Neurons	Muscle	1.44412	1.09608	0.971588	1.00142	Unclassified
chrI	1435234	1435384	coding_promoter	coding_promoter	transcription_initiation	WBGene00022373	mrpl-15	protein_coding	.	.	.	.	.	1435376	1435249	FALSE	37.98	59.686	53.074	75.569	32.826	Hypod.	Neurons	Muscle	Germline	Intest.	1.07335	0.971896	2.91664	0.752058	Ubiq.-Biased
chrI	1435591	1435741	coding_promoter	coding_promoter	pseudogene_promoter	WBGene00022373	mrpl-15	protein_coding	WBGene00022370	Y92H12BR.4	pseudogene	.	.	1435767	1435624	FALSE	126.91	98.503	80.858	108.531	77.718	Germline	Hypod.	Neurons	Muscle	Intest.	0.771819	0.905404	1.03077	1.46315	Ubiq.
chrI	1444208	1444358	coding_promoter	coding_promoter	coding_promoter	WBGene00004969	spe-15	protein_coding	WBGene00018159	F37F2.2	protein_coding	.	.	1444265	1444165	FALSE	56.165	374.228	31.688	27.433	47.431	Neurons	Germline	Intest.	Muscle	Hypod.	12.2497	0.76693	1.04459	1.71561	Neurons
chrI	1447003	1447153	non-coding_RNA	non-coding_RNA	transcription_initiation	WBGene00023055	F47G6.t1	tRNA	.	.	.	.	.	1447138	1447030	FALSE	766.555	265.609	290.748	288.677	412.018	Germline	Intest.	Muscle	Hypod.	Neurons	1.21182	0.987826	1.47356	0.879462	Ubiq.
chrI	1451573	1451723	putative_enhancer	transcription_initiation	no_transcription	.	.	.	.	.	.	WBGene00001773,WBGene00004969	gst-25,spe-15	1451737	1451587	FALSE	21.844	4.51	4.395	4.532	5.613	Germline	Intest.	Hypod.	Neurons	Muscle	2.64035	1.10659	0.847418	1.04242	Unclassified
chrI	1453075	1453225	coding_promoter	no_transcription	coding_promoter	.	.	.	WBGene00001773	gst-25	protein_coding	.	.	1453210	1453089	FALSE	10.071	4.658	1.709	19.602	3.771	Hypod.	Germline	Neurons	Intest.	Muscle	2.94369	1.21619	1.47901	1.43707	Unclassified
chrI	1455333	1455483	putative_enhancer	transcription_initiation	no_transcription	.	.	.	.	.	.	WBGene00004969	spe-15	1455447	1455347	FALSE	17.412	6.732	3.167	6.581	5.876	Germline	Neurons	Hypod.	Intest.	Muscle	1.40875	1.26367	1.11342	1.43149	Unclassified
chrI	1459068	1459218	other_element	no_transcription	no_transcription	.	.	.	.	.	.	WBGene00004969	spe-15	1459203	1459082	FALSE	6.79	26.485	4.171	32.783	5.317	Hypod.	Neurons	Germline	Intest.	Muscle	1.04041	6.66415	0.914654	0.949908	Neurons_Hypod.
chrI	1471122	1471272	coding_promoter	coding_promoter	no_transcription	WBGene00018579	acs-16	protein_coding	.	.	.	.	.	1471276	1471136	FALSE	16.89	10.04	219.401	9.747	6.699	Muscle	Germline	Neurons	Hypod.	Intest.	29.0405	0.896857	1.23471	1.44834	Muscle
chrI	1476655	1476805	putative_enhancer	no_transcription	transcription_initiation	.	.	.	.	.	.	WBGene00018579	acs-16	1476790	1476679	FALSE	9.115	3.218	12.642	4.884	3.203	Muscle	Germline	Hypod.	Neurons	Intest.	3.19968	1.26696	1.23281	1.2959	Muscle
chrI	1479351	1479501	other_element	no_transcription	no_transcription	.	.	.	.	.	.	WBGene00018579	acs-16	1479486	1479365	FALSE	12.035	5.325	10.878	4.26	4.331	Germline	Muscle	Neurons	Intest.	Hypod.	0.515342	2.46239	1.43857	0.997682	Unclassified
chrI	1481609	1481759	coding_promoter	coding_promoter	transcription_initiation	WBGene00001115	dyb-1	protein_coding	.	.	.	.	.	1481681	1481585	FALSE	22.099	392.82	367.966	7.279	11.155	Neurons	Muscle	Germline	Intest.	Hypod.	0.890331	37.7012	1.25506	1.58756	Neurons_Muscle
chrI	1482826	1482976	putative_enhancer	transcription_initiation	no_transcription	.	.	.	.	.	.	WBGene00001115	dyb-1	1482989	1482840	FALSE	10.592	14.452	10.004	4.856	7.793	Neurons	Germline	Muscle	Intest.	Hypod.	2.57078	0.524807	1.70114	1.6824	Unclassified
chrI	1493529	1493679	other_element	no_transcription	no_transcription	.	.	.	.	.	.	WBGene00022361	Y92H12A.5	1493664	1493543	FALSE	11.077	28.984	38.466	24.633	50.851	Intest.	Muscle	Neurons	Hypod.	Germline	0.941126	1.52337	1.39772	3.67333	Soma
chrI	1508674	1508824	other_element	no_transcription	no_transcription	.	.	.	.	.	.	WBGene00022361	Y92H12A.5	1508809	1508688	FALSE	4.791	2.905	0.559	2.535	1.491	Germline	Neurons	Hypod.	Intest.	Muscle	0.808644	1.62976	1.49645	2.14823	Low
chrI	1514520	1514670	coding_promoter	coding_promoter	coding_promoter	WBGene00022360	Y92H12A.4	protein_coding	WBGene00022361	Y92H12A.5	protein_coding	.	.	1514655	1514560	FALSE	12.404	4.667	2.615	6.211	5.943	Germline	Hypod.	Intest.	Neurons	Muscle	1.30799	1.04118	1.14251	1.32463	Unclassified
chrI	1535736	1535886	other_element	no_transcription	no_transcription	.	.	.	.	.	.	WBGene00022360	Y92H12A.4	1535871	1535750	FALSE	13.229	8.896	3.182	4.26	7.622	Germline	Neurons	Intest.	Hypod.	Muscle	0.749683	1.46232	1.80767	1.0236	Unclassified
chrI	1537258	1537408	putative_enhancer	transcription_initiation	no_transcription	.	.	.	.	.	.	WBGene00022360	Y92H12A.4	1537402	1537272	FALSE	10.075	26.433	8.786	5.414	5.375	Neurons	Germline	Muscle	Hypod.	Intest.	4.84012	0.538583	2.29692	1.05573	Neurons
chrI	1537927	1538077	other_element	no_transcription	no_transcription	.	.	.	.	.	.	WBGene00022360	Y92H12A.4	1538062	1537941	FALSE	6.845	6.312	2.139	4.061	3.834	Germline	Neurons	Hypod.	Intest.	Muscle	0.539329	1.93796	1.11161	1.23977	Low
chrI	1539005	1539155	putative_enhancer	transcription_initiation	no_transcription	.	.	.	.	.	.	WBGene00022360	Y92H12A.4	1539161	1539019	FALSE	5.498	6.69	7.967	5.61	5.697	Muscle	Neurons	Intest.	Hypod.	Germline	1.44202	1.48247	1.09055	1.42059	Low
chrI	1540593	1540743	putative_enhancer	transcription_initiation	transcription_initiation	.	.	.	.	.	.	WBGene00022360	Y92H12A.4	1540778	1540544	FALSE	20.793	299.772	81.585	129.903	82.563	Neurons	Hypod.	Intest.	Muscle	Germline	2.85891	1.53785	0.685888	8.81968	Soma
chrI	1540895	1541045	putative_enhancer	transcription_initiation	transcription_initiation	.	.	.	.	.	.	.	.	1541030	1540981	FALSE	15.713	54.571	27.138	66.421	12.245	Hypod.	Neurons	Muscle	Germline	Intest.	0.978784	1.63882	4.04497	0.830918	Neurons_Muscle_Hypod.
chrI	1541459	1541609	putative_enhancer	no_transcription	transcription_initiation	.	.	.	.	.	.	.	.	1541594	1541465	FALSE	15.191	6.362	2.654	12.881	7.108	Germline	Hypod.	Intest.	Neurons	Muscle	0.739564	1.88907	0.91843	2.03559	Unclassified
chrI	1542347	1542497	other_element	no_transcription	no_transcription	.	.	.	.	.	.	.	.	1542482	1542361	TRUE	7.279	9.217	2.147	3.447	3.658	Neurons	Germline	Intest.	Hypod.	Muscle	2.35811	1.28212	1.12314	1.34614	Unclassified
chrI	1548248	1548398	putative_enhancer	transcription_initiation	transcription_initiation	.	.	.	.	.	.	WBGene00022358	Y92H12A.2	1548369	1548261	FALSE	10.134	7.169	5.974	6.685	13.389	Intest.	Germline	Neurons	Hypod.	Muscle	2.02824	0.808252	1.17013	0.817823	Unclassified
chrI	1552693	1552843	putative_enhancer	transcription_initiation	no_transcription	.	.	.	.	.	.	WBGene00022358	Y92H12A.2	1552810	1552707	TRUE	9.141	12.608	3.647	4.486	6.674	Neurons	Germline	Intest.	Hypod.	Muscle	2.66559	0.868928	1.49307	1.03985	Unclassified
chrI	1557435	1557585	putative_enhancer	transcription_initiation	no_transcription	.	.	.	.	.	.	.	.	1557442	1557449	FALSE	20.485	8.486	7.968	7.167	9.029	Germline	Intest.	Neurons	Muscle	Hypod.	1.52554	0.922783	0.933398	1.42052	Unclassified
chrI	1558570	1558720	putative_enhancer	no_transcription	transcription_initiation	.	.	.	.	.	.	.	.	1558705	1558640	FALSE	23.305	4.939	3.111	4.999	6.177	Germline	Intest.	Hypod.	Neurons	Muscle	2.57213	1.2487	0.884166	1.29443	Unclassified
chrI	1559173	1559323	coding_promoter	coding_promoter	transcription_initiation	WBGene00005077	src-1	protein_coding	.	.	.	.	.	1559344	1559214	FALSE	57.57	262.61	171.673	126.935	59.321	Neurons	Muscle	Hypod.	Intest.	Germline	1.26504	2.0056	2.10022	1.60891	Ubiq.-Biased
chrI	1562640	1562790	coding_promoter	coding_promoter	transcription_initiation	WBGene00005077	src-1	protein_coding	.	.	.	.	.	1562691	1562618	FALSE	16.647	62.134	101.875	63.121	29.765	Muscle	Hypod.	Neurons	Intest.	Germline	2.41483	0.818481	2.56975	2.67701	Ubiq.-Biased
chrI	1564113	1564263	putative_enhancer	transcription_initiation	transcription_initiation	.	.	.	.	.	.	WBGene00005077	src-1	1564299	1564114	FALSE	14.404	19.612	94.129	33.568	6.557	Muscle	Hypod.	Neurons	Germline	Intest.	4.22598	1.36488	2.49285	1.47511	Muscle
chrI	1564638	1564788	other_element	no_transcription	no_transcription	.	.	.	.	.	.	WBGene00005077	src-1	1564773	1564652	TRUE	12.68	8.543	8.98	7.974	8.599	Germline	Muscle	Intest.	Neurons	Hypod.	0.673747	1.44231	0.813853	1.39196	Unclassified
chrI	1565222	1565372	putative_enhancer	no_transcription	transcription_initiation	.	.	.	.	.	.	WBGene00005077	src-1	1565357	1565172	FALSE	6.231	10.567	24.787	11.997	17.019	Muscle	Intest.	Hypod.	Neurons	Germline	2.15933	1.39704	0.957752	3.20057	Soma
chrI	1574234	1574384	other_element	no_transcription	no_transcription	.	.	.	.	.	.	WBGene00005077	src-1	1574369	1574248	FALSE	8.972	4.675	2.249	6.866	9.455	Intest.	Germline	Hypod.	Neurons	Muscle	1.49424	0.909417	1.20968	1.99173	Unclassified
chrI	1575621	1575771	non-coding_RNA	non-coding_RNA	transcription_initiation	WBGene00023198	Y92H12A.t1	tRNA	.	.	.	.	.	1575756	1575655	FALSE	62.198	20.887	27.603	32.447	53.283	Germline	Intest.	Hypod.	Muscle	Neurons	0.780093	1.67101	0.78043	1.57466	Ubiq.
chrI	1581220	1581370	putative_enhancer	transcription_initiation	transcription_initiation	.	.	.	.	.	.	.	.	1581335	1581256	FALSE	14.516	3.835	4.47	5.982	24.762	Intest.	Germline	Hypod.	Muscle	Neurons	2.68716	1.58829	1.01541	1.2612	Unclassified
chrI	1582020	1582170	putative_enhancer	transcription_initiation	transcription_initiation	.	.	.	.	.	.	WBGene00022270	Y73E7A.3	1582215	1582066	FALSE	10.411	45.885	4.297	6.041	7.864	Neurons	Germline	Intest.	Hypod.	Muscle	7.75335	0.871092	1.30218	1.131	Neurons
chrI	1583399	1583549	putative_enhancer	no_transcription	transcription_initiation	.	.	.	.	.	.	WBGene00022270	Y73E7A.3	1583534	1583440	FALSE	9.734	19.028	3.123	4.515	6.799	Neurons	Germline	Intest.	Hypod.	Muscle	3.51254	0.965523	1.53738	1.08541	Neurons
chrI	1585152	1585302	putative_enhancer	transcription_initiation	transcription_initiation	.	.	.	.	.	.	WBGene00022270	Y73E7A.3	1585278	1585125	FALSE	12.956	11.192	80.778	6.993	8.683	Muscle	Germline	Neurons	Intest.	Hypod.	14.1229	0.613186	1.53966	1.31398	Muscle
chrI	1588220	1588370	coding_promoter	coding_promoter	no_transcription	WBGene00022270	Y73E7A.3	protein_coding	.	.	.	.	.	1588361	1588234	FALSE	8.846	20.138	25.831	18.053	67.16	Intest.	Muscle	Neurons	Hypod.	Germline	1.82968	1.5059	1.34379	3.07274	Soma
chrI	1596597	1596747	other_element	no_transcription	no_transcription	.	.	.	.	.	.	WBGene00022271	cpx-1	1596732	1596611	FALSE	6.263	8.32	1.934	3.034	3.458	Neurons	Germline	Intest.	Hypod.	Muscle	2.62132	1.23416	1.08527	1.24635	Unclassified
chrI	1598559	1598709	coding_promoter	transcription_initiation	coding_promoter	.	.	.	WBGene00022271	cpx-1	protein_coding	.	.	1598724	1598526	FALSE	9.758	248.246	4.494	7.348	5.35	Neurons	Germline	Hypod.	Intest.	Muscle	48.8421	0.88508	1.18713	1.0857	Neurons
chrI	1601566	1601716	coding_promoter	coding_promoter	pseudogene_promoter	WBGene00022269	Y73E7A.2	protein_coding	WBGene00022272	Y73E7A.5	pseudogene	.	.	1601680	1601570	TRUE	21.283	7.07	5.301	6.369	8.135	Germline	Intest.	Neurons	Hypod.	Muscle	1.64559	1.01526	1.29351	0.83193	Unclassified
chrI	1609872	1610022	other_element	no_transcription	no_transcription	.	.	.	.	.	.	WBGene00022273	Y73E7A.6	1610007	1609886	TRUE	15.262	7.003	2.174	8.672	5.571	Germline	Hypod.	Neurons	Intest.	Muscle	1.21366	0.937911	1.58007	1.54944	Unclassified
chrI	1610115	1610265	coding_promoter	coding_promoter	coding_promoter	WBGene00044440	adpr-1	protein_coding	WBGene00022273	Y73E7A.6	protein_coding	.	.	1610241	1610121	FALSE	26.963	7.028	5.746	6.326	6.44	Germline	Neurons	Intest.	Hypod.	Muscle	2.0108	1.36104	1.01279	0.756918	Unclassified
chrI	1625464	1625614	other_element	no_transcription	no_transcription	.	.	.	.	.	.	WBGene00000269	bre-4	1625599	1625478	TRUE	6.353	5.415	2.312	6.336	3.283	Germline	Hypod.	Neurons	Intest.	Muscle	0.672204	0.871107	2.04135	0.990647	Low
chrI	1626489	1626639	other_element	no_transcription	no_transcription	.	.	.	.	.	.	WBGene00000269	bre-4	1626624	1626503	FALSE	12.065	6.724	34.929	5.681	4.957	Muscle	Germline	Neurons	Hypod.	Intest.	6.44719	1.00487	1.46911	1.04374	Muscle
chrI	1628636	1628786	coding_promoter	coding_promoter	coding_promoter	WBGene00022268	Y73E7A.1	protein_coding	WBGene00000269	bre-4	protein_coding	.	.	1628730	1628634	FALSE	25.18	71.621	50.765	85.566	93.65	Intest.	Hypod.	Neurons	Muscle	Germline	1.10896	0.971161	1.2027	4.45717	Soma
chrI	1634526	1634676	coding_promoter	coding_promoter	transcription_initiation	WBGene00022274	Y73E7A.8	protein_coding	.	.	.	.	.	1634693	1634507	FALSE	13.6	5.053	5.128	39.321	4.394	Hypod.	Germline	Muscle	Neurons	Intest.	4.30562	1.17469	1.14022	1.50788	Hypod.
chrI	1636520	1636670	putative_enhancer	no_transcription	transcription_initiation	.	.	.	.	.	.	WBGene00022274	Y73E7A.8	1636655	1636554	FALSE	4.148	1.556	1.119	7.559	2.899	Hypod.	Germline	Intest.	Neurons	Muscle	2.42894	1.06869	1.56531	1.13339	Low
chrI	1641389	1641539	putative_enhancer	transcription_initiation	transcription_initiation	.	.	.	.	.	.	WBGene00022274	Y73E7A.8	1641489	1641559	FALSE	11.395	1.959	2.954	5.327	5.246	Germline	Hypod.	Intest.	Muscle	Neurons	1.45443	1.0541	1.25056	1.95881	Unclassified
chrI	1648226	1648376	putative_enhancer	no_transcription	transcription_initiation	.	.	.	.	.	.	WBGene00003111	mab-20	1648361	1648260	TRUE	7.926	4.543	22.224	5.768	4.945	Muscle	Germline	Hypod.	Intest.	Neurons	5.81913	0.978755	1.15529	0.885807	Muscle
chrI	1651381	1651531	coding_promoter	transcription_initiation	coding_promoter	.	.	.	WBGene00003111	mab-20	protein_coding	.	.	1651478	1651377	FALSE	115.24	148.453	99.423	73.271	13.197	Neurons	Germline	Muscle	Hypod.	Intest.	2.42912	0.524703	1.95955	5.45261	Germline_Neurons_Muscle_Hypod.
chrI	1656778	1656928	coding_promoter	transcription_initiation	coding_promoter	.	.	.	WBGene00004168	pqn-88	protein_coding	.	.	1656901	1656743	FALSE	12.41	4.543	5.557	5.641	5.692	Germline	Intest.	Hypod.	Muscle	Neurons	1.47332	1.02192	0.792271	1.28842	Unclassified
chrI	1667363	1667513	coding_promoter	coding_promoter	transcription_initiation	WBGene00022155	Y71G12B.17	protein_coding	.	.	.	.	.	1667498	1667364	FALSE	10.565	6.131	4.218	20.16	2.172	Hypod.	Germline	Neurons	Muscle	Intest.	2.69678	0.880451	1.3677	2.52937	Unclassified
chrI	1669117	1669267	putative_enhancer	transcription_initiation	no_transcription	.	.	.	.	.	.	WBGene00022155	Y71G12B.17	1669199	1669131	FALSE	23.283	4.889	4.313	7.691	5.751	Germline	Hypod.	Intest.	Neurons	Muscle	2.05995	1.33108	1.03547	0.987208	Unclassified
chrI	1672397	1672547	putative_enhancer	transcription_initiation	no_transcription	.	.	.	.	.	.	WBGene00022158	Y71G12B.23	1672516	1672411	FALSE	39.307	15.052	33.019	9.745	12.964	Germline	Muscle	Neurons	Intest.	Hypod.	0.552587	2.55834	1.47203	1.26852	Ubiq.-Biased
chrI	1676587	1676737	coding_promoter	no_transcription	coding_promoter	.	.	.	WBGene00185098	Y71G12B.35	protein_coding	.	.	1676722	1676578	FALSE	27.038	43.559	18.061	59.703	21.617	Hypod.	Neurons	Germline	Intest.	Muscle	1.05584	3.0887	0.800729	0.846073	Neurons_Hypod.
chrI	1677538	1677688	putative_enhancer	no_transcription	transcription_initiation	.	.	.	.	.	.	.	.	1677673	1677533	FALSE	7.274	3.679	2.005	5.241	9.401	Intest.	Germline	Hypod.	Neurons	Muscle	2.00371	0.927176	1.31648	1.54037	Unclassified
chrI	1678983	1679133	coding_promoter	coding_promoter	transcription_initiation	WBGene00022154	drag-1	protein_coding	.	.	.	.	.	1679117	1679083	FALSE	5.748	6.255	3.167	4.815	13.131	Intest.	Neurons	Germline	Hypod.	Muscle	1.80498	1.78675	0.851754	1.18622	Unclassified
chrI	1680383	1680533	other_element	no_transcription	no_transcription	.	.	.	.	.	.	WBGene00022154	drag-1	1680518	1680397	FALSE	12.185	4.971	21.137	7.936	6.486	Muscle	Germline	Hypod.	Intest.	Neurons	3.78241	0.966453	1.28833	0.983999	Muscle
chrI	1686250	1686400	coding_promoter	coding_promoter	transcription_initiation	WBGene00006702	ubc-3	protein_coding	.	.	.	.	.	1686372	1686273	FALSE	11.851	3.942	2.907	21.62	8.795	Hypod.	Germline	Intest.	Neurons	Muscle	2.71845	0.868918	1.66008	1.49964	Unclassified
chrI	1687743	1687893	coding_promoter	coding_promoter	transcription_initiation	WBGene00006702	ubc-3	protein_coding	.	.	.	.	.	1687938	1687804	FALSE	18.574	36.68	43.988	24.559	80.816	Intest.	Muscle	Neurons	Hypod.	Germline	1.37543	1.34401	1.73699	2.11188	Ubiq.-Biased
chrI	1688944	1689094	coding_promoter	coding_promoter	transcription_initiation	WBGene00006702	ubc-3	protein_coding	.	.	.	.	.	1689102	1688950	FALSE	4.241	4.164	4.218	30.029	17.603	Hypod.	Intest.	Germline	Muscle	Neurons	1.72655	5.90992	0.518005	1.16292	Hypod._Intest.
chrI	1689105	1689255	putative_enhancer	transcription_initiation	transcription_initiation	.	.	.	.	.	.	WBGene00006702,WBGene00044348	Y71G12B.31,ubc-3	1689102	1689121	TRUE	8.628	6.806	5.683	33.216	18.894	Hypod.	Intest.	Germline	Neurons	Muscle	1.76893	3.38315	0.699989	1.16172	Hypod._Intest.
chrI	1691111	1691261	putative_enhancer	transcription_initiation	transcription_initiation	.	.	.	.	.	.	WBGene00006702,WBGene00044348	Y71G12B.31,ubc-3	1691297	1691124	FALSE	19.68	60.318	19.905	68.986	195.352	Intest.	Hypod.	Neurons	Muscle	Germline	2.91584	0.921548	2.60276	2.16952	Ubiq.-Biased
chrI	1691394	1691544	coding_promoter	coding_promoter	transcription_initiation	WBGene00006702	ubc-3	protein_coding	.	.	.	.	.	1691510	1691465	FALSE	20.139	263.192	106.75	15.9	105.931	Neurons	Muscle	Intest.	Germline	Hypod.	2.15219	1.39845	8.07306	0.815097	Neurons_Muscle_Intest.
chrI	1693024	1693174	non-coding_RNA	non-coding_RNA	transcription_initiation	WBGene00220197	Y71G12B.41	snoRNA	.	.	.	.	.	1693159	1693101	FALSE	11.887	10.979	15.836	35.168	10.512	Hypod.	Muscle	Germline	Neurons	Intest.	1.4742	2.82691	0.59716	1.29322	Ubiq.-Biased
chrI	1693241	1693391	coding_promoter	coding_promoter	transcription_initiation	WBGene00006702	ubc-3	protein_coding	.	.	.	.	.	1693392	1693248	FALSE	10.602	10.37	15.671	66.176	13.289	Hypod.	Muscle	Intest.	Germline	Neurons	3.04342	1.60825	1.76546	0.594185	Hypod.
chrI	1695157	1695307	coding_promoter	coding_promoter	unassigned_promoter	WBGene00006702	ubc-3	protein_coding	.	.	.	.	.	1695345	1695175	FALSE	29.616	39.821	200.322	92.236	18.781	Muscle	Hypod.	Neurons	Germline	Intest.	3.13811	1.84162	2.60968	1.00329	Muscle
chrI	1697075	1697225	putative_enhancer	transcription_initiation	transcription_initiation	.	.	.	.	.	.	WBGene00006702	ubc-3	1697155	1697146	FALSE	9.245	2.815	5.699	10.654	5.392	Hypod.	Germline	Muscle	Intest.	Neurons	1.68711	0.763637	1.46642	1.65079	Unclassified
chrI	1697992	1698142	coding_promoter	coding_promoter	transcription_initiation	WBGene00006702	ubc-3	protein_coding	.	.	.	.	.	1698175	1697965	FALSE	246.906	609.636	532.435	550.199	767.588	Intest.	Neurons	Hypod.	Muscle	Germline	1.03852	1.37315	0.700877	4.77288	Soma
chrI	1700983	1701133	other_element	no_transcription	no_transcription	.	.	.	.	.	.	WBGene00006702	ubc-3	1701118	1700997	TRUE	20.049	10.526	13.45	17.123	10.5	Germline	Hypod.	Muscle	Neurons	Intest.	0.772195	0.941248	1.37923	1.29291	Ubiq.
chrI	1701837	1701987	coding_promoter	coding_promoter	unassigned_promoter	WBGene00022153	Y71G12B.13	protein_coding	.	.	.	.	.	1701974	1701883	FALSE	46.015	17.266	20.574	20.519	15.686	Germline	Muscle	Hypod.	Neurons	Intest.	1.07451	1.36222	0.994043	1.30803	Ubiq.
chrI	1715206	1715356	putative_enhancer	no_transcription	transcription_initiation	.	.	.	.	.	.	WBGene00022152	atg-5	1715341	1715269	FALSE	11.453	3.803	4.301	9.327	7.609	Germline	Hypod.	Intest.	Muscle	Neurons	0.850059	1.17252	1.32299	1.37699	Unclassified
chrI	1716129	1716279	putative_enhancer	transcription_initiation	no_transcription	.	.	.	.	.	.	.	.	1716229	1716143	TRUE	18.757	3.992	3.084	4.543	3.963	Germline	Hypod.	Neurons	Intest.	Muscle	2.85428	0.911228	1.16671	0.95289	Unclassified
chrI	1716621	1716771	putative_enhancer	transcription_initiation	no_transcription	.	.	.	.	.	.	.	.	1716781	1716635	TRUE	12.837	8.09	10.09	9.5	8.349	Germline	Muscle	Hypod.	Intest.	Neurons	0.598561	1.53425	1.12913	0.854088	Ubiq.
chrI	1717509	1717659	coding_promoter	coding_promoter	transcription_initiation	WBGene00006771	tln-1	protein_coding	.	.	.	.	.	1717639	1717647	FALSE	59.975	65.276	23.818	126.459	204.956	Intest.	Hypod.	Neurons	Germline	Muscle	1.63517	1.56389	2.06535	1.09291	Ubiq.-Biased
chrI	1719150	1719300	coding_promoter	coding_promoter	transcription_initiation	WBGene00006771	tln-1	protein_coding	.	.	.	.	.	1719267	1719119	FALSE	32.881	124.805	216.325	44.732	35.549	Muscle	Neurons	Hypod.	Intest.	Germline	2.01698	3.331	1.27359	1.66408	Neurons_Muscle
chrI	1720664	1720814	unassigned_promoter	transcription_initiation	unassigned_promoter	.	.	.	.	.	.	WBGene00006771	tln-1	1720840	1720682	FALSE	7.186	44.088	115.817	8.56	5.45	Muscle	Neurons	Hypod.	Germline	Intest.	2.9726	6.37053	1.74578	0.864036	Neurons_Muscle
chrI	1721586	1721736	putative_enhancer	transcription_initiation	no_transcription	.	.	.	.	.	.	WBGene00006771	tln-1	1721602	1721600	FALSE	9.338	6.559	7.01	10.168	5.747	Hypod.	Germline	Muscle	Neurons	Intest.	1.53727	0.677965	1.18845	1.41125	Unclassified
chrI	1722649	1722799	putative_enhancer	transcription_initiation	transcription_initiation	.	.	.	.	.	.	WBGene00006771	tln-1	1722770	1722610	FALSE	8.204	5.292	6.553	7.108	5.626	Germline	Hypod.	Muscle	Intest.	Neurons	0.803748	0.713653	1.78596	0.855611	Unclassified
chrI	1725292	1725442	putative_enhancer	transcription_initiation	no_transcription	.	.	.	.	.	.	WBGene00006771	tln-1	1725349	1725306	TRUE	12.438	7.991	5.998	5.085	4.59	Germline	Neurons	Muscle	Hypod.	Intest.	0.806075	1.22094	1.67284	1.0468	Unclassified
chrI	1728928	1729078	other_element	no_transcription	no_transcription	.	.	.	.	.	.	WBGene00006771	tln-1	1729063	1728942	FALSE	8.872	3.111	4.584	8.499	4.331	Germline	Hypod.	Muscle	Intest.	Neurons	0.732544	1.14198	1.59937	1.24199	Unclassified
chrI	1729646	1729796	coding_promoter	coding_promoter	transcription_initiation	WBGene00006771	tln-1	protein_coding	.	.	.	.	.	1729794	1729695	FALSE	10.388	7.58	13.883	46.834	6.482	Hypod.	Muscle	Germline	Neurons	Intest.	2.21819	2.76029	0.791896	1.4574	Unclassified
chrI	1731061	1731211	putative_enhancer	transcription_initiation	transcription_initiation	.	.	.	.	.	.	WBGene00006771	tln-1	1731193	1731085	FALSE	14.859	6.353	12.189	11.865	6.808	Germline	Muscle	Hypod.	Intest.	Neurons	0.586135	1.42183	1.70391	0.874252	Unclassified
chrI	1740764	1740914	putative_enhancer	transcription_initiation	transcription_initiation	.	.	.	.	.	.	WBGene00022159	mppa-1	1740788	1740737	FALSE	16.2	5.58	27.293	6.935	3.22	Muscle	Germline	Hypod.	Neurons	Intest.	3.79122	1.56106	0.967607	2.08091	Muscle
chrI	1741031	1741181	other_element	no_transcription	no_transcription	.	.	.	.	.	.	WBGene00022159	mppa-1	1741166	1741045	TRUE	12.218	2.494	23.749	7.034	4.469	Muscle	Germline	Hypod.	Intest.	Neurons	4.05417	1.19602	1.40289	1.84172	Muscle
chrI	1751081	1751231	coding_promoter	coding_promoter	coding_promoter	WBGene00022150	Y71G12B.10	protein_coding	WBGene00022159	mppa-1	protein_coding	.	.	1751177	1751095	FALSE	7.276	1.794	1.796	3.447	2.481	Germline	Hypod.	Intest.	Muscle	Neurons	1.38998	1.30102	0.962597	1.24361	Low
chrI	1774659	1774809	other_element	no_transcription	no_transcription	.	.	.	.	.	.	WBGene00022148,WBGene00022160	Y71G12B.25,ddx-27	1774794	1774673	FALSE	9.24	3.144	4.781	7.251	6.569	Germline	Hypod.	Intest.	Muscle	Neurons	0.826449	1.06897	1.15397	1.5142	Unclassified
chrI	1777440	1777590	putative_enhancer	transcription_initiation	transcription_initiation	.	.	.	.	.	.	WBGene00022148,WBGene00022160	Y71G12B.25,ddx-27	1777507	1777411	FALSE	11.828	10.741	8.129	77.756	4.886	Hypod.	Germline	Neurons	Muscle	Intest.	9.20853	0.642596	1.15489	2.24675	Hypod.
chrI	1778778	1778928	coding_promoter	transcription_initiation	coding_promoter	.	.	.	WBGene00022160	Y71G12B.25	protein_coding	.	.	1778883	1778732	FALSE	14.122	10.098	6.683	172.307	7.622	Hypod.	Germline	Neurons	Intest.	Muscle	18.6616	0.748665	1.56722	0.858623	Hypod.
chrI	1791808	1791958	other_element	no_transcription	no_transcription	.	.	.	.	.	.	.	.	1791943	1791822	FALSE	15.687	4.634	2.911	8.96	6.123	Germline	Hypod.	Intest.	Neurons	Muscle	1.14381	1.4755	1.10049	1.41016	Unclassified
chrI	1792633	1792783	coding_promoter	coding_promoter	unassigned_promoter	WBGene00022146	Y71G12B.6	protein_coding	.	.	.	.	.	1792781	1792644	FALSE	17.192	5.02	19.388	89.11	6.127	Hypod.	Muscle	Germline	Intest.	Neurons	3.19164	2.50708	1.82968	0.973396	Hypod.
chrI	1793071	1793221	coding_promoter	coding_promoter	no_transcription	WBGene00022146	Y71G12B.6	protein_coding	.	.	.	.	.	1793206	1793085	FALSE	14.644	4.239	3.939	13.077	5.684	Germline	Hypod.	Intest.	Neurons	Muscle	0.735019	2.36805	1.12148	0.994785	Unclassified
chrI	1797274	1797424	other_element	no_transcription	no_transcription	.	.	.	.	.	.	.	.	1797409	1797288	FALSE	20.056	10.066	4.628	18.952	6.436	Germline	Hypod.	Neurons	Intest.	Muscle	0.690084	1.62148	1.8583	1.08366	Unclassified
chrI	1800165	1800315	putative_enhancer	transcription_initiation	no_transcription	.	.	.	.	.	.	WBGene00022145	Y71G12B.5	1800308	1800179	FALSE	30.611	8.855	5.466	7.465	7.923	Germline	Neurons	Intest.	Hypod.	Muscle	1.77685	1.42333	1.06515	0.980282	Unclassified
chrI	1807962	1808112	coding_promoter	coding_promoter	unassigned_promoter	WBGene00022144	pghm-1	protein_coding	.	.	.	.	.	1808096	1807942	FALSE	14.059	332.213	9.039	8.975	6.077	Neurons	Germline	Muscle	Hypod.	Intest.	44.5816	0.722577	1.38241	1.432	Neurons
chrI	1808645	1808795	other_element	no_transcription	no_transcription	.	.	.	.	.	.	WBGene00022144	pghm-1	1808780	1808659	FALSE	20.981	12.23	10.212	6.367	7.238	Germline	Neurons	Muscle	Intest.	Hypod.	0.957532	0.985121	2.0772	1.15542	Unclassified
chrI	1809753	1809903	unassigned_promoter	no_transcription	unassigned_promoter	.	.	.	.	.	.	WBGene00022144	pghm-1	1809888	1809793	FALSE	20.51	18.336	12.378	6.323	8.741	Germline	Neurons	Muscle	Intest.	Hypod.	0.605809	1.31125	1.87686	1.48203	Unclassified
chrI	1815938	1816088	coding_promoter	coding_promoter	coding_promoter	WBGene00022142	Y71G12B.2	protein_coding	WBGene00044349	Y71G12B.32	protein_coding	.	.	1816129	1816075	FALSE	5.959	4.757	1.461	1.694	10.416	Intest.	Germline	Neurons	Hypod.	Muscle	2.65237	0.683314	3.89843	0.821654	Germline_Neurons_Intest.
chrI	1823037	1823187	coding_promoter	no_transcription	coding_promoter	.	.	.	WBGene00044347	Y71G12B.30	protein_coding	.	.	1823172	1823039	FALSE	53.347	8.09	12.201	13.082	18.276	Germline	Intest.	Hypod.	Muscle	Neurons	1.90564	1.37012	0.740984	1.88907	Ubiq.-Biased
chrI	1823209	1823359	coding_promoter	coding_promoter	transcription_initiation	WBGene00022141	chaf-2	protein_coding	.	.	.	.	.	1823327	1823257	FALSE	83.842	21.134	23.729	29.021	27.84	Germline	Hypod.	Intest.	Muscle	Neurons	1.90642	1.02167	0.844894	1.28204	Ubiq.
chrI	1825963	1826113	other_element	no_transcription	no_transcription	.	.	.	.	.	.	WBGene00022141	chaf-2	1826098	1825977	FALSE	9.858	3.218	1.103	2.82	6.311	Germline	Intest.	Neurons	Hypod.	Muscle	1.04731	1.6941	1.33493	2.045	Unclassified
chrI	1826204	1826354	other_element	no_transcription	no_transcription	.	.	.	.	.	.	.	.	1826339	1826218	FALSE	10.096	2.263	1.075	2.436	3.901	Germline	Intest.	Hypod.	Neurons	Muscle	1.62499	1.65642	0.91011	1.83247	Unclassified
chrI	1832204	1832354	putative_enhancer	transcription_initiation	transcription_initiation	.	.	.	.	.	.	WBGene00044746	C53H9.3	1832244	1832383	FALSE	20.025	4.979	2.954	7.337	7.797	Germline	Intest.	Hypod.	Neurons	Muscle	1.70983	1.04755	1.20752	1.54947	Unclassified
chrI	1832612	1832762	coding_promoter	coding_promoter	coding_promoter	WBGene00016907	C53H9.2	protein_coding	WBGene00044746	C53H9.3	protein_coding	.	.	1832739	1832623	FALSE	34.439	10.403	12.213	14.405	20.147	Germline	Intest.	Hypod.	Muscle	Neurons	1.12068	1.41028	0.849959	1.34645	Ubiq.
chrI	1834888	1835038	putative_enhancer	transcription_initiation	transcription_initiation	.	.	.	.	.	.	WBGene00004441,WBGene00044746	C53H9.3,rpl-27	1834981	1834941	FALSE	54.716	19.01	10.007	14.713	15.875	Germline	Neurons	Intest.	Hypod.	Muscle	1.52209	1.52942	1.07666	0.998433	Ubiq.
chrI	1835094	1835244	putative_enhancer	transcription_initiation	transcription_initiation	.	.	.	.	.	.	WBGene00004441,WBGene00044746	C53H9.3,rpl-27	1835145	1835141	FALSE	63.729	22.352	16.971	15.941	24.612	Germline	Intest.	Neurons	Muscle	Hypod.	1.73157	0.891639	1.17019	1.46993	Ubiq.
chrI	1835532	1835682	coding_promoter	coding_promoter	coding_promoter	WBGene00001196	egl-30	protein_coding	WBGene00044746	C53H9.3	protein_coding	.	.	1835682	1835523	FALSE	258.12	405.882	273.216	325.003	313.321	Neurons	Hypod.	Intest.	Muscle	Germline	1.5462	0.993739	0.834782	2.24228	Ubiq.
chrI	1836211	1836361	putative_enhancer	transcription_initiation	transcription_initiation	.	.	.	.	.	.	WBGene00001196	egl-30	1836338	1836409	FALSE	27.553	19.258	8.397	36.964	71.526	Intest.	Hypod.	Germline	Neurons	Muscle	1.94152	1.97737	0.800484	1.9344	Ubiq.-Biased
chrI	1836349	1836499	putative_enhancer	transcription_initiation	transcription_initiation	.	.	.	.	.	.	WBGene00001196	egl-30	1836338	1836425	FALSE	17.876	13.53	5.679	54.136	40.562	Hypod.	Intest.	Germline	Neurons	Muscle	1.31422	3.35	0.730098	2.1272	Hypod._Intest.
chrI	1836468	1836618	unassigned_promoter	transcription_initiation	unassigned_promoter	.	.	.	.	.	.	WBGene00001196	egl-30	1836528	1836425	FALSE	41.027	250.63	25.08	199.399	51.896	Neurons	Hypod.	Intest.	Germline	Muscle	1.53318	3.80818	1.92808	0.77971	Neurons_Hypod.
chrI	1836781	1836931	putative_enhancer	transcription_initiation	transcription_initiation	.	.	.	.	.	.	WBGene00001196	egl-30	1836776	1836887	FALSE	120.594	1145.97	714.762	348.913	683.367	Neurons	Muscle	Intest.	Hypod.	Germline	1.37224	1.44855	1.97076	4.42997	Soma
chrI	1836992	1837142	putative_enhancer	transcription_initiation	transcription_initiation	.	.	.	.	.	.	WBGene00001196	egl-30	1837161	1837112	FALSE	70.699	1129.92	757.961	121.48	455.765	Neurons	Muscle	Intest.	Hypod.	Germline	1.28206	2.29996	3.7563	2.66067	Neurons_Muscle_Intest.
chrI	1837678	1837828	other_element	no_transcription	no_transcription	.	.	.	.	.	.	WBGene00001196	egl-30	1837813	1837692	FALSE	17.431	9.448	6.916	9.829	12.851	Germline	Intest.	Hypod.	Neurons	Muscle	0.888622	1.28589	0.875759	1.15558	Unclassified
chrI	1839748	1839898	unassigned_promoter	no_transcription	unassigned_promoter	.	.	.	.	.	.	WBGene00001196	egl-30	1839883	1839800	FALSE	34.572	10.706	16.518	11.564	14.413	Germline	Muscle	Intest.	Hypod.	Neurons	0.982156	1.61435	1.28497	0.813828	Ubiq.
chrI	1840859	1841009	putative_enhancer	transcription_initiation	transcription_initiation	.	.	.	.	.	.	WBGene00001196	egl-30	1840896	1840855	FALSE	20.54	10.609	27.883	12.861	10.579	Muscle	Germline	Hypod.	Neurons	Intest.	3.03487	1.07723	1.01165	1.17317	Muscle
chrI	1841202	1841352	putative_enhancer	transcription_initiation	no_transcription	.	.	.	.	.	.	WBGene00001196	egl-30	1841303	1841216	FALSE	16.462	6.585	11.827	8.688	5.889	Germline	Muscle	Hypod.	Neurons	Intest.	0.656713	1.9847	1.15791	1.19843	Unclassified
chrI	1841718	1841868	putative_enhancer	transcription_initiation	no_transcription	.	.	.	.	.	.	WBGene00001196	egl-30	1841830	1841732	TRUE	24.686	7.185	7.987	14.351	4.769	Germline	Hypod.	Muscle	Neurons	Intest.	1.09001	1.38005	1.27048	1.74459	Unclassified
chrI	1842008	1842158	putative_enhancer	transcription_initiation	transcription_initiation	.	.	.	.	.	.	.	.	1842155	1842018	FALSE	58.658	21.034	19.558	38.844	27.029	Germline	Hypod.	Intest.	Neurons	Muscle	1.0119	1.39054	1.04762	0.933684	Ubiq.
chrI	1842434	1842584	coding_promoter	coding_promoter	no_transcription	WBGene00001309	emr-1	protein_coding	.	.	.	.	.	1842448	1842448	FALSE	19.1	5.712	5.258	8.091	4.957	Germline	Hypod.	Neurons	Muscle	Intest.	1.56073	1.15396	1.04018	1.31939	Unclassified
chrI	1845023	1845173	coding_promoter	coding_promoter	transcription_initiation	WBGene00006461	tag-96	protein_coding	.	.	.	.	.	1845193	1845069	FALSE	37.232	11.464	9.755	34.636	55.592	Intest.	Germline	Hypod.	Neurons	Muscle	2.32873	0.695137	2.47588	1.04301	Ubiq.-Biased
chrI	1852706	1852856	putative_enhancer	transcription_initiation	no_transcription	.	.	.	.	.	.	WBGene00044897	M01D7.9	1852842	1852720	FALSE	77.83	8.831	9.768	8.988	7.426	Germline	Muscle	Hypod.	Neurons	Intest.	4.18637	1.38528	0.819101	1.46325	Germline
chrI	1853009	1853159	coding_promoter	no_transcription	coding_promoter	.	.	.	WBGene00044897	M01D7.9	protein_coding	.	.	1853144	1853091	FALSE	113.66	6.024	6.624	8.476	5.371	Germline	Hypod.	Muscle	Neurons	Intest.	8.76958	0.951332	1.2189	1.44074	Germline
chrI	1861841	1861991	putative_enhancer	transcription_initiation	transcription_initiation	.	.	.	.	.	.	.	.	1861846	1861841	FALSE	38.463	22.303	23.071	48.6	18.268	Hypod.	Germline	Muscle	Neurons	Intest.	1.90277	0.742269	1.23643	1.48471	Ubiq.
chrI	1869123	1869273	putative_enhancer	transcription_initiation	transcription_initiation	.	.	.	.	.	.	WBGene00004743	scm-1	1869230	1869270	FALSE	6.815	7.134	13.347	3.717	4.465	Muscle	Neurons	Germline	Intest.	Hypod.	1.97876	2.14726	0.954469	1.29101	Unclassified
chrI	1870847	1870997	putative_enhancer	transcription_initiation	transcription_initiation	.	.	.	.	.	.	WBGene00004743	scm-1	1870934	1870976	FALSE	8.227	24.995	9.948	6.565	4.962	Neurons	Muscle	Germline	Hypod.	Intest.	2.11213	2.68657	0.836042	1.21604	Unclassified
chrI	1872349	1872499	putative_enhancer	transcription_initiation	transcription_initiation	.	.	.	.	.	.	WBGene00004743	scm-1	1872533	1872417	FALSE	21.433	4.255	1.926	4.843	5.63	Germline	Intest.	Hypod.	Neurons	Muscle	2.52435	1.16568	0.942611	1.71186	Unclassified
chrI	1872571	1872721	coding_promoter	transcription_initiation	coding_promoter	.	.	.	WBGene00004743	scm-1	protein_coding	.	.	1872533	1872585	FALSE	51.481	5.242	2.666	4.644	4.769	Germline	Neurons	Intest.	Hypod.	Muscle	5.22529	1.34569	1.03275	1.33463	Germline
chrI	1873859	1874009	coding_promoter	coding_promoter	coding_promoter	WBGene00022139	tub-2	protein_coding	WBGene00004743	scm-1	protein_coding	.	.	1874038	1873935	FALSE	298.675	870.112	767.37	734.292	922.073	Intest.	Neurons	Muscle	Hypod.	Germline	0.875866	0.965	1.51974	3.70734	Soma
chrI	1874543	1874693	putative_enhancer	transcription_initiation	transcription_initiation	.	.	.	.	.	.	WBGene00022139	tub-2	1874638	1874519	FALSE	16.306	14.098	9.09	17.365	21.337	Intest.	Hypod.	Germline	Neurons	Muscle	1.226	1.59948	0.624426	1.42086	Ubiq.
chrI	1875136	1875286	putative_enhancer	transcription_initiation	transcription_initiation	.	.	.	.	.	.	WBGene00022139	tub-2	1875089	1875183	TRUE	12.898	23.611	6.026	9.956	13.419	Neurons	Intest.	Germline	Hypod.	Muscle	2.17528	1.54656	0.877356	1.34022	Unclassified
chrI	1876525	1876675	other_element	no_transcription	no_transcription	.	.	.	.	.	.	WBGene00022139	tub-2	1876660	1876539	FALSE	15.845	10.674	6.766	13.819	9.823	Germline	Hypod.	Neurons	Intest.	Muscle	0.758767	1.02847	1.40646	1.06297	Unclassified
chrI	1877773	1877923	unassigned_promoter	transcription_initiation	unassigned_promoter	.	.	.	.	.	.	WBGene00022139	tub-2	1877883	1877726	FALSE	12.12	6.707	3.745	79.969	6.757	Hypod.	Germline	Intest.	Neurons	Muscle	10.4626	1.09866	0.798772	1.65341	Hypod.
chrI	1878109	1878259	other_element	no_transcription	no_transcription	.	.	.	.	.	.	WBGene00022139	tub-2	1878244	1878123	FALSE	5.989	4.304	3.033	25.005	4.753	Hypod.	Germline	Intest.	Neurons	Muscle	6.30661	0.883756	0.809424	1.58951	Hypod.
chrI	1878914	1879064	other_element	no_transcription	no_transcription	.	.	.	.	.	.	WBGene00022139	tub-2	1879049	1878928	FALSE	5.778	3.3	3.249	9.347	5.613	Hypod.	Germline	Intest.	Neurons	Muscle	2.35598	0.7641	1.32531	1.0155	Unclassified
chrI	1888645	1888795	other_element	no_transcription	no_transcription	.	.	.	.	.	.	WBGene00022140	Y71G12A.4	1888780	1888659	FALSE	17.482	2.641	1.178	2.323	1.796	Germline	Neurons	Hypod.	Intest.	Muscle	3.23877	1.43064	1.38679	1.05141	Germline
chrI	1895051	1895201	coding_promoter	coding_promoter	coding_promoter	WBGene00022138	trpp-10	protein_coding	WBGene00022140	Y71G12A.4	protein_coding	.	.	1895187	1895065	FALSE	25.582	14.261	7.026	14.471	14.183	Germline	Hypod.	Neurons	Intest.	Muscle	1.1977	0.765514	1.28984	1.51366	Unclassified
chrI	1911722	1911872	putative_enhancer	transcription_initiation	transcription_initiation	.	.	.	.	.	.	WBGene00021768,WBGene00022138	Y51F10.7,trpp-10	1911706	1911865	FALSE	6.574	3.769	4.443	5.055	32.354	Intest.	Germline	Hypod.	Muscle	Neurons	7.27167	0.964732	0.810039	1.30068	Intest.
chrI	1912105	1912255	other_element	no_transcription	no_transcription	.	.	.	.	.	.	WBGene00021768,WBGene00022138	Y51F10.7,trpp-10	1912240	1912119	TRUE	9.672	3.547	3.706	6.209	24.828	Intest.	Germline	Hypod.	Muscle	Neurons	4.02632	1.07765	1.34623	1.04328	Intest.
chrI	1913985	1914135	coding_promoter	transcription_initiation	coding_promoter	.	.	.	WBGene00021768	Y51F10.7	protein_coding	.	.	1914178	1913934	FALSE	10.81	6.773	8.22	9.508	96.036	Intest.	Germline	Hypod.	Muscle	Neurons	13.5217	0.707758	0.984221	1.2407	Intest.
chrI	1915962	1916112	putative_enhancer	transcription_initiation	transcription_initiation	.	.	.	.	.	.	WBGene00021768,WBGene00022138	Y51F10.7,trpp-10	1916009	1916040	FALSE	13.203	4.733	6.38	7.391	53.917	Intest.	Germline	Hypod.	Muscle	Neurons	6.31036	1.23012	0.823825	1.61581	Intest.
chrI	1916801	1916951	putative_enhancer	transcription_initiation	no_transcription	.	.	.	.	.	.	WBGene00021768,WBGene00022138	Y51F10.7,trpp-10	1916962	1916815	FALSE	9.361	3.3	2.194	4.229	6.691	Germline	Intest.	Hypod.	Neurons	Muscle	0.875461	1.71314	0.993177	1.36157	Unclassified
chrI	1919286	1919436	coding_promoter	transcription_initiation	coding_promoter	.	.	.	WBGene00021768	Y51F10.7	protein_coding	.	.	1919452	1919311	FALSE	10.927	4.634	4.285	6.792	42.682	Intest.	Germline	Hypod.	Neurons	Muscle	6.2296	1.09831	1.16388	0.982756	Intest.
chrI	1943237	1943387	other_element	no_transcription	no_transcription	.	.	.	.	.	.	WBGene00021765	Y51F10.4	1943372	1943251	FALSE	6.076	4.189	1.993	4.043	3.963	Germline	Neurons	Hypod.	Intest.	Muscle	0.765038	1.35639	0.916443	1.51061	Low
chrI	1958473	1958623	coding_promoter	coding_promoter	coding_promoter	WBGene00044438	Y51F10.11	protein_coding	WBGene00021771	spe-48	protein_coding	.	.	1958624	1958502	FALSE	38.665	40.916	29.289	53.84	63.071	Intest.	Hypod.	Neurons	Germline	Muscle	1.22664	1.03041	2.00409	0.598487	Ubiq.
chrI	1972696	1972846	putative_enhancer	transcription_initiation	no_transcription	.	.	.	.	.	.	WBGene00021764	Y51F10.3	1972835	1972710	FALSE	10.469	6.649	9.303	8.672	9.869	Germline	Intest.	Muscle	Hypod.	Neurons	0.726619	0.762157	1.4845	0.97905	Unclassified
chrI	1977980	1978130	putative_enhancer	transcription_initiation	no_transcription	.	.	.	.	.	.	WBGene00021763	Y51F10.2	1978017	1977994	FALSE	32.67	4.979	4.218	6.341	8.252	Germline	Intest.	Hypod.	Neurons	Muscle	2.49352	1.30878	1.06939	1.05015	Unclassified
chrI	1978247	1978397	coding_promoter	coding_promoter	transcription_initiation	WBGene00021763	Y51F10.2	protein_coding	.	.	.	.	.	1978382	1978312	FALSE	32.306	6.418	4.821	4.16	9.109	Germline	Intest.	Neurons	Muscle	Hypod.	2.30366	1.06113	1.30569	1.57841	Unclassified
chrI	1978565	1978715	putative_enhancer	transcription_initiation	transcription_initiation	.	.	.	.	.	.	WBGene00021763	Y51F10.2	1978598	1978642	FALSE	16.869	6.065	17.053	9.274	16.397	Muscle	Germline	Intest.	Hypod.	Neurons	2.02137	0.703026	1.774	1.23963	Unclassified
chrI	1978815	1978965	putative_enhancer	transcription_initiation	no_transcription	.	.	.	.	.	.	WBGene00021763	Y51F10.2	1978857	1978829	FALSE	7.186	4.707	3.604	3.605	5.663	Germline	Intest.	Neurons	Hypod.	Muscle	0.772938	1.03782	1.59807	0.717311	Low
chrI	1979489	1979639	putative_enhancer	transcription_initiation	transcription_initiation	.	.	.	.	.	.	WBGene00021763	Y51F10.2	1979554	1979544	FALSE	11.021	5.333	19.991	7.123	7.547	Muscle	Germline	Intest.	Hypod.	Neurons	3.93365	0.952007	1.04086	1.08899	Muscle
chrI	1980419	1980569	other_element	no_transcription	no_transcription	.	.	.	.	.	.	WBGene00021763	Y51F10.2	1980554	1980433	TRUE	7.866	2.28	6.491	6.435	5.012	Germline	Muscle	Hypod.	Intest.	Neurons	0.649188	1.3993	1.20033	1.76807	Low
chrI	2002396	2002546	unassigned_promoter	unassigned_promoter	no_transcription	.	.	.	.	.	.	WBGene00021238	gap-3	2002576	2002410	FALSE	189.777	6.411	5.36	3.078	4.202	Germline	Neurons	Muscle	Intest.	Hypod.	15.5802	0.999029	1.99082	1.27442	Germline
chrI	2011297	2011447	coding_promoter	transcription_initiation	coding_promoter	.	.	.	WBGene00021238	gap-3	protein_coding	.	.	2011463	2011316	FALSE	103.787	52.241	208.631	168.666	101.816	Muscle	Hypod.	Germline	Intest.	Neurons	1.82677	2.4703	0.657192	1.59823	Ubiq.-Biased
chrI	2016802	2016952	putative_enhancer	transcription_initiation	no_transcription	.	.	.	.	.	.	.	.	2016867	2016816	FALSE	12.645	23.741	6.183	13.714	9.906	Neurons	Hypod.	Germline	Intest.	Muscle	2.30154	1.62486	0.816871	1.16646	Unclassified
chrI	2017618	2017768	putative_enhancer	transcription_initiation	no_transcription	.	.	.	.	.	.	.	.	2017690	2017632	TRUE	7.369	6.904	5.545	3.717	4.895	Germline	Neurons	Muscle	Intest.	Hypod.	0.539381	1.09256	1.63878	1.39753	Low
chrI	2019233	2019383	other_element	no_transcription	no_transcription	.	.	.	.	.	.	.	.	2019368	2019247	TRUE	9.579	8.082	3.824	8.502	24.783	Intest.	Germline	Hypod.	Neurons	Muscle	3.90778	0.76899	0.824622	2.05002	Intest.
chrI	2019503	2019653	coding_promoter	coding_promoter	transcription_initiation	WBGene00021237	crtc-1	protein_coding	.	.	.	.	.	2019653	2019572	FALSE	7.801	8.511	7.55	4.318	69.303	Intest.	Neurons	Germline	Muscle	Hypod.	7.2263	1.83759	0.542265	2.10473	Intest.
chrI	2020050	2020200	unassigned_promoter	transcription_initiation	unassigned_promoter	.	.	.	.	.	.	WBGene00021237	crtc-1	2020172	2020059	FALSE	12.958	13.094	18.377	9.814	95.668	Intest.	Muscle	Neurons	Germline	Hypod.	3.9949	1.54622	1.83945	0.890617	Intest.
chrI	2021309	2021459	unassigned_promoter	transcription_initiation	unassigned_promoter	.	.	.	.	.	.	WBGene00021237	crtc-1	2021450	2021325	FALSE	12.22	184.072	203.402	9.997	190.322	Muscle	Intest.	Neurons	Germline	Hypod.	1.53202	0.846683	28.2742	0.834373	Neurons_Muscle_Intest.
chrI	2023320	2023470	putative_enhancer	transcription_initiation	transcription_initiation	.	.	.	.	.	.	WBGene00021237	crtc-1	2023478	2023317	FALSE	9.878	6.354	2.359	2.991	7.267	Germline	Intest.	Neurons	Hypod.	Muscle	0.81253	1.04892	2.49702	0.778901	Unclassified
chrI	2024696	2024846	unassigned_promoter	unassigned_promoter	unassigned_promoter	.	.	.	.	.	.	WBGene00021237	crtc-1	2024855	2024689	FALSE	12.193	172.685	151.227	13.008	167.703	Neurons	Intest.	Muscle	Hypod.	Germline	1.24361	0.775134	16.5259	1.61451	Neurons_Muscle_Intest.
chrI	2026126	2026276	coding_promoter	coding_promoter	transcription_initiation	WBGene00021237	crtc-1	protein_coding	.	.	.	.	.	2026242	2026114	FALSE	8.566	40.981	34.007	7.788	9.957	Neurons	Muscle	Intest.	Germline	Hypod.	1.05219	4.98155	1.75718	0.768334	Neurons_Muscle
chrI	2033487	2033637	other_element	no_transcription	no_transcription	.	.	.	.	.	.	WBGene00021237	crtc-1	2033622	2033501	TRUE	24.153	13.431	18.014	10.858	18.66	Germline	Intest.	Muscle	Neurons	Hypod.	0.817451	0.748023	1.54507	1.47811	Ubiq.
chrI	2033736	2033886	other_element	no_transcription	no_transcription	.	.	.	.	.	.	WBGene00021237	crtc-1	2033871	2033750	TRUE	25.085	12.319	12.587	13.026	17.871	Germline	Intest.	Hypod.	Muscle	Neurons	0.894737	1.36209	0.762805	1.13422	Ubiq.
chrI	2034182	2034332	other_element	no_transcription	no_transcription	.	.	.	.	.	.	.	.	2034317	2034196	FALSE	17.526	7.53	7.995	8.861	10.525	Germline	Intest.	Hypod.	Muscle	Neurons	1.06642	1.19529	0.858373	1.13146	Unclassified
chrI	2034548	2034698	other_element	no_transcription	no_transcription	.	.	.	.	.	.	WBGene00021239	Y20F4.4	2034683	2034562	FALSE	19.432	9.662	9.015	9.434	17.7	Germline	Intest.	Neurons	Hypod.	Muscle	0.714104	1.53051	1.17748	0.829472	Ubiq.
chrI	2041157	2041307	unassigned_promoter	unassigned_promoter	no_transcription	.	.	.	.	.	.	WBGene00021239	Y20F4.4	2041233	2041171	FALSE	117.115	21.998	34.694	27.984	41.93	Germline	Intest.	Muscle	Hypod.	Neurons	1.82117	0.908151	1.66987	1.05232	Ubiq.
chrI	2043969	2044119	other_element	no_transcription	no_transcription	.	.	.	.	.	.	WBGene00021239	Y20F4.4	2044104	2043983	TRUE	12.132	5.135	3.198	6.797	6.569	Germline	Hypod.	Intest.	Neurons	Muscle	1.15423	1.04266	0.987221	1.56972	Unclassified
chrI	2045034	2045184	coding_promoter	transcription_initiation	coding_promoter	.	.	.	WBGene00021239	Y20F4.4	protein_coding	.	.	2045174	2045070	FALSE	16.302	85.357	97.083	74.792	39.541	Muscle	Neurons	Hypod.	Intest.	Germline	1.34449	1.39784	1.85426	3.81582	Soma
chrI	2045216	2045366	putative_enhancer	transcription_initiation	no_transcription	.	.	.	.	.	.	.	.	2045174	2045230	FALSE	7.49	30.616	26.796	16.341	9.426	Neurons	Muscle	Hypod.	Intest.	Germline	0.953115	2.35873	1.68021	2.02967	Unclassified
chrI	2047166	2047316	putative_enhancer	transcription_initiation	transcription_initiation	.	.	.	.	.	.	.	.	2047304	2047223	FALSE	9.614	12.879	9.759	19.559	15.887	Hypod.	Intest.	Neurons	Muscle	Germline	1.17917	1.01401	1.18001	2.12051	Ubiq.
chrI	2048598	2048748	putative_enhancer	no_transcription	transcription_initiation	.	.	.	.	.	.	.	.	2048733	2048638	TRUE	10.811	7.777	3.596	7.179	9.71	Germline	Intest.	Neurons	Hypod.	Muscle	0.753913	0.97624	1.38377	1.55445	Unclassified
chrI	2049150	2049300	putative_enhancer	transcription_initiation	no_transcription	.	.	.	.	.	.	WBGene00044435	Y20F4.8	2049252	2049164	FALSE	11.423	15.266	8.952	15.541	21.608	Intest.	Hypod.	Neurons	Germline	Muscle	1.46047	0.801228	2.53714	0.611288	Ubiq.
chrI	2050075	2050225	putative_enhancer	no_transcription	transcription_initiation	.	.	.	.	.	.	WBGene00044435	Y20F4.8	2050210	2050120	FALSE	5.807	6.822	4.34	4.532	8.992	Intest.	Neurons	Germline	Hypod.	Muscle	1.06214	2.16355	0.838255	0.73427	Unclassified
chrI	2054724	2054874	putative_enhancer	transcription_initiation	no_transcription	.	.	.	.	.	.	.	.	2054882	2054738	FALSE	12.229	6.879	4.009	4.288	6.361	Germline	Neurons	Intest.	Hypod.	Muscle	0.924768	1.45678	1.44188	0.854633	Unclassified
chrI	2061355	2061505	putative_enhancer	transcription_initiation	transcription_initiation	.	.	.	.	.	.	.	.	2061537	2061378	FALSE	22.398	8.024	4.813	6.153	6.21	Germline	Neurons	Intest.	Hypod.	Muscle	1.57834	1.44963	1.10534	0.978471	Unclassified
chrI	2062625	2062775	putative_enhancer	transcription_initiation	transcription_initiation	.	.	.	.	.	.	WBGene00021346	Y37E3.1	2062797	2062797	FALSE	17.651	8.963	10.2	8.463	9.772	Germline	Muscle	Intest.	Neurons	Hypod.	0.76459	1.42711	1.00071	1.22491	Ubiq.
chrI	2063998	2064148	coding_promoter	coding_promoter	coding_promoter	WBGene00021347	rpb-10	protein_coding	WBGene00021346	Y37E3.1	protein_coding	.	.	2064122	2063997	FALSE	40.902	12.469	8.538	12.751	13.573	Germline	Intest.	Hypod.	Neurons	Muscle	1.94308	1.07884	0.880697	1.21919	Ubiq.
chrI	2064386	2064536	other_element	no_transcription	no_transcription	.	.	.	.	.	.	WBGene00021346,WBGene00021347	Y37E3.1,rpb-10	2064521	2064400	FALSE	25.974	6.395	5.021	8.377	8.19	Germline	Hypod.	Intest.	Neurons	Muscle	2.02515	0.983168	1.08128	1.13421	Unclassified
chrI	2064818	2064968	coding_promoter	coding_promoter	coding_promoter	WBGene00021348	moag-4	protein_coding	WBGene00021346	Y37E3.1	protein_coding	.	.	2064909	2064867	FALSE	34.868	8.09	6.262	25.263	12.876	Germline	Hypod.	Intest.	Neurons	Muscle	0.886879	1.9779	1.27172	1.10917	Unclassified
chrI	2065558	2065708	coding_promoter	coding_promoter	transcription_initiation	WBGene00021349	arl-13	protein_coding	.	.	.	.	.	2065687	2065544	FALSE	31.924	38.661	6.853	10.583	12.157	Neurons	Germline	Intest.	Hypod.	Muscle	2.34176	1.66439	1.20422	1.02625	Unclassified
chrI	2066489	2066639	other_element	no_transcription	no_transcription	.	.	.	.	.	.	WBGene00021349	arl-13	2066624	2066503	TRUE	27.476	4.773	3.6	5.641	4.657	Germline	Hypod.	Neurons	Intest.	Muscle	3.2356	0.912642	1.22318	1.01545	Germline
chrI	2066858	2067008	other_element	no_transcription	no_transcription	.	.	.	.	.	.	WBGene00021349	arl-13	2066993	2066872	FALSE	35.365	7.242	3.966	7.291	11.105	Germline	Intest.	Hypod.	Neurons	Muscle	2.17882	1.51541	0.756042	1.89633	Unclassified
chrI	2068960	2069110	putative_enhancer	no_transcription	transcription_initiation	.	.	.	.	.	.	WBGene00004409,WBGene00021349	arl-13,rla-1	2069095	2069144	FALSE	84.693	8.649	6.687	4.886	8.127	Germline	Neurons	Intest.	Muscle	Hypod.	5.03091	1.32187	0.899534	1.90893	Germline
chrI	2069316	2069466	putative_enhancer	transcription_initiation	transcription_initiation	.	.	.	.	.	.	WBGene00004409	rla-1	2069415	2069383	FALSE	95.509	8.699	5.809	9.429	14.296	Germline	Intest.	Hypod.	Neurons	Muscle	4.43598	1.55109	0.864551	1.33902	Germline
chrI	2070002	2070152	non-coding_RNA	transcription_initiation	non-coding_RNA	.	.	.	WBGene00044932	Y37E3.22	snoRNA	.	.	2070096	2069967	FALSE	40.047	9.267	10.618	13.773	16.605	Germline	Intest.	Hypod.	Muscle	Neurons	1.57042	1.25783	0.907654	1.34561	Ubiq.
chrI	2070369	2070519	non-coding_RNA	no_transcription	non-coding_RNA	.	.	.	WBGene00044931	Y37E3.21	snoRNA	.	.	2070504	2070481	FALSE	42.588	11.02	8.27	15.271	17.508	Germline	Intest.	Hypod.	Neurons	Muscle	1.60821	1.14884	1.11824	1.13487	Ubiq.
chrI	2070820	2070970	coding_promoter	coding_promoter	coding_promoter	WBGene00004014	phb-1	protein_coding	WBGene00021350	Y37E3.8	protein_coding	.	.	2070957	2070826	FALSE	68.723	26.392	19.364	29.77	25.881	Germline	Hypod.	Neurons	Intest.	Muscle	1.54665	0.885403	1.24057	0.910397	Ubiq.
chrI	2074562	2074712	putative_enhancer	transcription_initiation	no_transcription	.	.	.	.	.	.	WBGene00021351	eif-2alpha	2074732	2074576	FALSE	10.841	4.617	2.627	5.74	5.634	Germline	Hypod.	Intest.	Neurons	Muscle	1.29192	0.986106	1.0704	1.40641	Unclassified
chrI	2076962	2077112	unassigned_promoter	transcription_initiation	unassigned_promoter	.	.	.	.	.	.	.	.	2077086	2076979	FALSE	28.519	10.28	27.446	44.411	45.109	Intest.	Hypod.	Germline	Muscle	Neurons	0.984572	2.45716	0.468338	3.3419	Germline_Muscle_Hypod._Intest.
chrI	2078147	2078297	unassigned_promoter	transcription_initiation	unassigned_promoter	.	.	.	.	.	.	.	.	2078252	2078153	FALSE	14.553	4.452	4.509	9.814	24.983	Intest.	Germline	Hypod.	Muscle	Neurons	2.60106	0.990481	1.45313	1.22793	Unclassified
chrI	2084300	2084450	coding_promoter	coding_promoter	unassigned_promoter	WBGene00021352	Y37E3.11	protein_coding	.	.	.	.	.	2084372	2084318	FALSE	14.247	5.753	5.313	27.563	30.216	Intest.	Hypod.	Germline	Neurons	Muscle	1.11594	2.90789	1.43997	0.981528	Unclassified
chrI	2084934	2085084	non-coding_RNA	non-coding_RNA	transcription_initiation	WBGene00044925	Y37E3.20	snoRNA	.	.	.	.	.	2085038	2085042	FALSE	527.487	114.294	206.634	140.474	195.918	Germline	Muscle	Intest.	Hypod.	Neurons	1.15238	1.52994	1.43467	0.959028	Ubiq.
chrI	2086443	2086593	other_element	no_transcription	no_transcription	.	.	.	.	.	.	WBGene00021353	iglr-3	2086578	2086457	FALSE	11.696	11.035	10.256	7.393	9.288	Germline	Neurons	Muscle	Intest.	Hypod.	0.536555	1.00672	1.49663	1.27163	Unclassified
chrI	2088929	2089079	putative_enhancer	no_transcription	transcription_initiation	.	.	.	.	.	.	WBGene00021353	iglr-3	2089064	2089047	FALSE	14.275	8.576	11.051	7.452	7.117	Germline	Muscle	Neurons	Hypod.	Intest.	0.635662	1.41965	1.34413	1.07527	Unclassified
chrI	2095188	2095338	coding_promoter	transcription_initiation	coding_promoter	.	.	.	WBGene00021353	iglr-3	protein_coding	.	.	2095361	2095237	FALSE	16.483	15.514	4.037	4.999	8.211	Germline	Neurons	Intest.	Hypod.	Muscle	0.589183	2.30045	1.65045	0.971329	Unclassified
chrI	2097019	2097169	coding_promoter	coding_promoter	transcription_initiation	WBGene00003799	npp-13	protein_coding	.	.	.	.	.	2097116	2097042	FALSE	28.332	15.101	7.101	11.215	18.305	Germline	Intest.	Neurons	Hypod.	Muscle	0.979521	1.00827	1.62257	1.07156	Unclassified
chrI	2100041	2100191	other_element	no_transcription	no_transcription	.	.	.	.	.	.	WBGene00003799	npp-13	2100176	2100055	FALSE	9.95	6.526	10.027	5.625	5.772	Muscle	Germline	Neurons	Intest.	Hypod.	2.37123	0.818671	1.33406	1.11709	Unclassified
chrI	2118327	2118477	putative_enhancer	transcription_initiation	transcription_initiation	.	.	.	.	.	.	WBGene00003799,WBGene00021354	fpn-1.1,npp-13	2118487	2118373	FALSE	12.628	4.617	5.994	7.951	26.299	Intest.	Germline	Hypod.	Muscle	Neurons	3.05447	1.04928	1.01044	1.36927	Intest.
chrI	2119379	2119529	coding_promoter	transcription_initiation	coding_promoter	.	.	.	WBGene00021354	fpn-1.1	protein_coding	.	.	2119482	2119427	FALSE	9.885	6.65	4.309	5.895	42.603	Intest.	Germline	Neurons	Hypod.	Muscle	6.71421	0.806459	1.42136	0.878815	Intest.
chrI	2120741	2120891	putative_enhancer	transcription_initiation	transcription_initiation	.	.	.	.	.	.	WBGene00003799	npp-13	2120842	2120780	FALSE	10.623	5.704	5.628	6.234	16.843	Intest.	Germline	Hypod.	Neurons	Muscle	2.43708	1.25469	0.837701	0.819681	Unclassified
chrI	2125220	2125370	putative_enhancer	transcription_initiation	transcription_initiation	.	.	.	.	.	.	.	.	2125333	2125189	FALSE	10.782	12.715	45.138	6.17	34.146	Muscle	Intest.	Neurons	Germline	Hypod.	1.79857	2.23437	2.17026	1.12844	Unclassified
chrI	2126821	2126971	coding_promoter	coding_promoter	transcription_initiation	WBGene00021355	Y37E3.17	protein_coding	.	.	.	.	.	2126946	2126827	FALSE	12.037	66.486	5.648	49.43	43.814	Neurons	Hypod.	Intest.	Germline	Muscle	1.68765	1.10092	5.59334	1.06424	Neurons_Hypod._Intest.
chrI	2143631	2143781	other_element	no_transcription	no_transcription	.	.	.	.	.	.	WBGene00021355	Y37E3.17	2143766	2143645	FALSE	20.221	5.267	4.34	8.193	9.697	Germline	Intest.	Hypod.	Neurons	Muscle	1.26624	1.22478	1.29524	0.99021	Unclassified
chrI	2147829	2147979	putative_enhancer	no_transcription	transcription_initiation	.	.	.	.	.	.	.	.	2147964	2147886	FALSE	31.55	3.778	9.562	3.034	6.808	Germline	Muscle	Intest.	Neurons	Hypod.	1.53443	2.01685	1.6191	1.38195	Unclassified
chrI	2151766	2151916	coding_promoter	transcription_initiation	coding_promoter	.	.	.	WBGene00235158	Y37E3.30	protein_coding	.	.	2151945	2151798	FALSE	20.316	7.481	3.182	11.024	5.162	Germline	Hypod.	Neurons	Intest.	Muscle	1.21791	1.17165	1.62552	1.34167	Unclassified
chrI	2154005	2154155	putative_enhancer	transcription_initiation	transcription_initiation	.	.	.	.	.	.	WBGene00235158	Y37E3.30	2154118	2153998	FALSE	15.262	3.901	40.408	6.267	5.546	Muscle	Germline	Hypod.	Intest.	Neurons	5.57896	1.63469	1.2239	1.08456	Muscle
chrI	2155579	2155729	unassigned_promoter	unassigned_promoter	transcription_initiation	.	.	.	.	.	.	WBGene00235158	Y37E3.30	2155762	2155604	FALSE	189.811	13.974	117.748	170.409	55.161	Germline	Hypod.	Muscle	Intest.	Neurons	0.738492	0.990827	3.03409	3.30748	Germline_Muscle_Hypod._Intest.
chrI	2155982	2156132	putative_enhancer	transcription_initiation	transcription_initiation	.	.	.	.	.	.	WBGene00235158	Y37E3.30	2156075	2155959	FALSE	22.829	7.662	50.241	15.798	7.476	Muscle	Germline	Hypod.	Neurons	Intest.	4.72627	0.981391	1.68806	1.28199	Muscle
chrI	2156238	2156388	other_element	no_transcription	no_transcription	.	.	.	.	.	.	WBGene00235158	Y37E3.30	2156373	2156252	FALSE	50.099	3.464	3.718	5.584	2.531	Germline	Hypod.	Muscle	Neurons	Intest.	5.92117	1.05633	1.16277	1.93659	Germline
chrI	2156655	2156805	other_element	no_transcription	no_transcription	.	.	.	.	.	.	WBGene00235158	Y37E3.30	2156790	2156669	FALSE	37.89	2.411	1.709	1.666	1.913	Germline	Neurons	Intest.	Muscle	Hypod.	8.23268	1.7367	0.682198	1.62512	Germline
chrI	2157135	2157285	coding_promoter	transcription_initiation	coding_promoter	.	.	.	WBGene00235158	Y37E3.30	protein_coding	.	.	2157271	2157171	FALSE	15.689	5.3	35.539	22.198	4.657	Muscle	Hypod.	Germline	Neurons	Intest.	2.4021	2.17468	1.64438	1.26156	Unclassified
chrI	2167904	2168054	putative_enhancer	transcription_initiation	transcription_initiation	.	.	.	.	.	.	WBGene00021009	afd-1	2168041	2167940	FALSE	10.78	8.041	4.525	121.399	5.955	Hypod.	Germline	Neurons	Intest.	Muscle	17.1424	0.740799	1.55793	1.10528	Hypod.
chrI	2169912	2170062	unassigned_promoter	transcription_initiation	unassigned_promoter	.	.	.	.	.	.	WBGene00021009	afd-1	2170022	2169935	FALSE	7.367	5.16	2.722	24.435	2.543	Hypod.	Germline	Neurons	Muscle	Intest.	5.21557	0.752811	1.83347	1.26303	Hypod.
chrI	2170462	2170612	putative_enhancer	transcription_initiation	no_transcription	.	.	.	.	.	.	WBGene00021009	afd-1	2170594	2170476	FALSE	9.09	6.246	3.328	19.429	5.2	Hypod.	Germline	Neurons	Intest.	Muscle	3.15911	0.746889	1.5498	1.13942	Hypod.
chrI	2176885	2177035	putative_enhancer	transcription_initiation	no_transcription	.	.	.	.	.	.	WBGene00021009	afd-1	2177043	2176899	FALSE	11.395	4.411	5.348	7.348	5.955	Germline	Hypod.	Intest.	Muscle	Neurons	1.10226	1.11364	0.865756	1.37275	Unclassified
chrI	2178144	2178294	putative_enhancer	transcription_initiation	transcription_initiation	.	.	.	.	.	.	WBGene00021009	afd-1	2178324	2178154	FALSE	11.516	7.366	3.596	6.693	6.002	Germline	Neurons	Hypod.	Intest.	Muscle	0.837729	1.44195	1.06198	1.30475	Unclassified
chrI	2179961	2180111	putative_enhancer	transcription_initiation	transcription_initiation	.	.	.	.	.	.	WBGene00021009	afd-1	2180149	2180095	FALSE	11.55	7.308	9.058	21.467	8.278	Hypod.	Germline	Muscle	Intest.	Neurons	2.7247	0.603382	1.60728	0.856207	Unclassified
chrI	2182925	2183075	putative_enhancer	transcription_initiation	no_transcription	.	.	.	.	.	.	WBGene00021009	afd-1	2182991	2182939	FALSE	8.907	7.769	7.073	35.242	4.523	Hypod.	Germline	Neurons	Muscle	Intest.	5.79572	0.631029	0.969769	2.11545	Hypod.
chrI	2184916	2185066	putative_enhancer	transcription_initiation	transcription_initiation	.	.	.	.	.	.	WBGene00021009	afd-1	2185016	2185006	FALSE	11.485	6.608	4.317	33.716	5.078	Hypod.	Germline	Neurons	Intest.	Muscle	4.36563	0.908965	1.62092	0.882924	Hypod.
chrI	2186552	2186702	putative_enhancer	transcription_initiation	no_transcription	.	.	.	.	.	.	WBGene00021009	afd-1	2186634	2186566	FALSE	7.337	3.399	1.193	5.923	5.922	Germline	Hypod.	Intest.	Neurons	Muscle	0.853627	0.994827	1.26557	2.35741	Low
chrI	2187264	2187414	putative_enhancer	transcription_initiation	no_transcription	.	.	.	.	.	.	WBGene00021009	afd-1	2187359	2187278	FALSE	5.465	4.14	2.324	4.058	3.775	Germline	Neurons	Hypod.	Intest.	Muscle	0.696517	1.32207	1.01474	1.18632	Low
chrI	2189463	2189613	coding_promoter	coding_promoter	transcription_initiation	WBGene00021009	afd-1	protein_coding	.	.	.	.	.	2189577	2189478	FALSE	9.391	7.752	4.931	4.344	32.881	Intest.	Germline	Neurons	Muscle	Hypod.	5.58138	0.599533	1.51829	1.55433	Intest.
chrI	2190533	2190683	unassigned_promoter	transcription_initiation	unassigned_promoter	.	.	.	.	.	.	WBGene00021009	afd-1	2190713	2190549	FALSE	10.718	9.523	7.932	11.594	92.352	Intest.	Hypod.	Germline	Neurons	Muscle	8.15871	1.59394	0.648119	0.930536	Intest.
chrI	2191351	2191501	putative_enhancer	transcription_initiation	transcription_initiation	.	.	.	.	.	.	WBGene00021009	afd-1	2191464	2191364	FALSE	6.848	9.382	10.311	6.92	8.983	Muscle	Neurons	Intest.	Hypod.	Germline	1.29264	1.26233	1.42268	1.40626	Unclassified
chrI	2192525	2192675	other_element	no_transcription	no_transcription	.	.	.	.	.	.	WBGene00021009	afd-1	2192660	2192539	FALSE	9.952	5.859	8.92	6.751	9.017	Germline	Intest.	Muscle	Hypod.	Neurons	0.766272	0.666317	1.9802	0.901172	Unclassified
chrI	2210396	2210546	other_element	no_transcription	no_transcription	.	.	.	.	.	.	.	.	2210531	2210410	FALSE	20.381	4.205	5.254	19.293	3.642	Germline	Hypod.	Muscle	Neurons	Intest.	0.672942	2.62072	1.44747	1.5154	Unclassified
chrI	2211702	2211852	unassigned_promoter	unassigned_promoter	no_transcription	.	.	.	.	.	.	.	.	2211701	2211716	FALSE	10.048	3.498	3.694	43.746	5.012	Hypod.	Germline	Intest.	Muscle	Neurons	6.21859	1.39442	1.09408	1.06073	Hypod.
chrI	2212178	2212328	putative_enhancer	transcription_initiation	no_transcription	.	.	.	.	.	.	.	.	2212237	2212192	FALSE	10.562	2.239	3.139	16.114	3.157	Hypod.	Germline	Intest.	Muscle	Neurons	2.35372	2.16777	0.773812	1.54456	Unclassified
chrI	2219108	2219258	other_element	no_transcription	no_transcription	.	.	.	.	.	.	WBGene00021008	W03F11.5	2219243	2219122	FALSE	10.442	4.996	6.42	4.757	7.923	Germline	Intest.	Muscle	Neurons	Hypod.	0.87897	0.953226	1.46035	1.25577	Unclassified
chrI	2219607	2219757	other_element	no_transcription	no_transcription	.	.	.	.	.	.	WBGene00021005	ule-1	2219742	2219621	FALSE	10.811	5.629	2.737	8.091	7.668	Germline	Hypod.	Intest.	Neurons	Muscle	0.899518	1.06792	1.12436	1.891	Unclassified
chrI	2220778	2220928	other_element	no_transcription	no_transcription	.	.	.	.	.	.	WBGene00021005	ule-1	2220913	2220792	FALSE	15.413	5.49	3.911	6.993	7.066	Germline	Intest.	Hypod.	Neurons	Muscle	1.38949	1.0629	1.11335	1.23346	Unclassified
chrI	2241088	2241238	coding_promoter	no_transcription	coding_promoter	.	.	.	WBGene00021007	W03F11.4	protein_coding	.	.	2241223	2241171	TRUE	27.151	3.086	2.422	2.976	3.337	Germline	Intest.	Neurons	Hypod.	Muscle	5.57609	0.776148	1.52435	0.861552	Germline
chrI	2247716	2247866	coding_promoter	coding_promoter	no_transcription	WBGene00017398	slc-17.6	protein_coding	.	.	.	.	.	2247807	2247730	FALSE	7.896	6.419	3.875	4.015	36.735	Intest.	Germline	Neurons	Hypod.	Muscle	6.78988	0.694578	2.12745	0.670341	Intest.
chrI	2249232	2249382	coding_promoter	coding_promoter	transcription_initiation	WBGene00017398	slc-17.6	protein_coding	.	.	.	.	.	2249331	2249236	FALSE	7.585	3.26	3.379	5.628	44.863	Intest.	Germline	Hypod.	Muscle	Neurons	9.05066	0.884642	1.33629	1.23084	Intest.
chrI	2250774	2250924	unassigned_promoter	transcription_initiation	unassigned_promoter	.	.	.	.	.	.	WBGene00017398	slc-17.6	2250895	2250880	FALSE	6.296	5.003	2.095	3.559	13.899	Intest.	Germline	Neurons	Hypod.	Muscle	3.22053	0.638575	2.04111	1.09471	Intest.
chrI	2253965	2254115	putative_enhancer	no_transcription	transcription_initiation	.	.	.	.	.	.	WBGene00017398	slc-17.6	2254100	2253972	FALSE	6.971	4.008	3.793	5.141	23.396	Intest.	Germline	Hypod.	Neurons	Muscle	5.17102	0.941993	1.01266	1.07415	Intest.
chrI	2256187	2256337	putative_enhancer	transcription_initiation	no_transcription	.	.	.	.	.	.	WBGene00000020	abt-2	2256265	2256201	TRUE	6.323	1.712	1.737	12.247	8.082	Hypod.	Intest.	Germline	Muscle	Neurons	1.52947	1.91362	1.6098	1.35391	Unclassified
chrI	2272375	2272525	non-coding_RNA	no_transcription	non-coding_RNA	.	.	.	WBGene00023176	Y39G10AL.t1	tRNA	.	.	2272510	2272439	FALSE	36.434	6.115	5.029	4.186	6.757	Germline	Intest.	Neurons	Muscle	Hypod.	3.40907	0.946456	0.974751	1.96314	Germline
chrI	2273065	2273215	coding_promoter	no_transcription	coding_promoter	.	.	.	WBGene00000020	abt-2	protein_coding	.	.	2273200	2273050	FALSE	12.598	7.737	7.593	5.455	32.049	Intest.	Germline	Neurons	Muscle	Hypod.	3.78966	0.990012	0.888525	1.85891	Intest.
chrI	2277047	2277197	coding_promoter	transcription_initiation	coding_promoter	.	.	.	WBGene00000020	abt-2	protein_coding	.	.	2277174	2277055	FALSE	10.869	53.36	9.428	13.964	5.617	Neurons	Hypod.	Germline	Muscle	Intest.	4.63575	1.99137	0.539744	2.48591	Neurons
chrI	2280407	2280557	coding_promoter	coding_promoter	transcription_initiation	WBGene00021458	Y39G10AL.1	protein_coding	.	.	.	.	.	2280426	2280502	FALSE	13.883	6.79	32.07	6.637	6.077	Muscle	Germline	Neurons	Hypod.	Intest.	4.78899	1.1803	1.23294	1.01328	Muscle
chrI	2291154	2291304	coding_promoter	coding_promoter	coding_promoter	WBGene00021469	Y39G10AR.11	protein_coding	WBGene00000408	cdk-7	protein_coding	.	.	2291312	2291128	FALSE	22.011	189.758	148.553	168.407	143.708	Neurons	Hypod.	Muscle	Intest.	Germline	1.42408	0.758088	1.47076	10.2195	Soma
chrI	2291503	2291653	putative_enhancer	transcription_initiation	transcription_initiation	.	.	.	.	.	.	WBGene00021469	Y39G10AR.11	2291656	2291556	FALSE	13.018	15.348	10.665	33.617	48.212	Intest.	Hypod.	Neurons	Germline	Muscle	1.45549	1.74682	2.22584	0.529834	Ubiq.-Biased
chrI	2292870	2293020	coding_promoter	coding_promoter	unassigned_promoter	WBGene00021469	Y39G10AR.11	protein_coding	.	.	.	.	.	2292973	2292855	FALSE	46.899	326.762	160.71	138.931	114.34	Neurons	Muscle	Hypod.	Intest.	Germline	1.71122	1.73598	1.15522	3.80495	Soma
chrI	2296032	2296182	other_element	no_transcription	no_transcription	.	.	.	.	.	.	WBGene00021469	Y39G10AR.11	2296167	2296046	FALSE	24.007	5.399	7.144	6.726	5.308	Germline	Muscle	Hypod.	Neurons	Intest.	1.5894	1.41616	1.04175	1.33245	Unclassified
chrI	2299697	2299847	coding_promoter	coding_promoter	transcription_initiation	WBGene00021468	epg-2	protein_coding	.	.	.	.	.	2299862	2299699	FALSE	31.156	125.757	56.18	13.008	29.105	Neurons	Muscle	Germline	Intest.	Hypod.	1.8657	4.07601	0.678063	2.27221	Neurons_Muscle
chrI	2302823	2302973	putative_enhancer	transcription_initiation	transcription_initiation	.	.	.	.	.	.	WBGene00021468,WBGene00021470	epg-2,tpxl-1	2302823	2302815	FALSE	26.864	5.284	5.073	7.136	6.808	Germline	Hypod.	Intest.	Neurons	Muscle	2.51176	1.02881	1.12624	0.919606	Unclassified
chrI	2304233	2304383	coding_promoter	no_transcription	coding_promoter	.	.	.	WBGene00021470	tpxl-1	protein_coding	.	.	2304368	2304407	FALSE	31.135	4.338	4.21	4.685	4.886	Germline	Intest.	Hypod.	Neurons	Muscle	4.23622	1.08303	0.943954	0.900726	Germline
chrI	2306050	2306200	putative_enhancer	transcription_initiation	transcription_initiation	.	.	.	.	.	.	WBGene00002047	icp-1	2306106	2306035	FALSE	33.136	7.267	5.195	9.026	9.242	Germline	Intest.	Hypod.	Neurons	Muscle	2.2896	1.13731	0.962322	1.40179	Unclassified
chrI	2306842	2306992	coding_promoter	coding_promoter	coding_promoter	WBGene00021467	Y39G10AR.9	protein_coding	WBGene00002047	icp-1	protein_coding	.	.	2306958	2306889	FALSE	61.187	13.654	20.913	16.952	18.05	Germline	Muscle	Intest.	Hypod.	Neurons	1.40269	1.53669	1.10204	1.06888	Ubiq.
chrI	2307201	2307351	coding_promoter	transcription_initiation	coding_promoter	.	.	.	WBGene00002047	icp-1	protein_coding	.	.	2307282	2307193	FALSE	62.829	3.794	3.998	4.999	4.143	Germline	Hypod.	Intest.	Muscle	Neurons	8.70437	1.17214	0.790938	1.16969	Germline
chrI	2308622	2308772	other_element	no_transcription	no_transcription	.	.	.	.	.	.	WBGene00021467	Y39G10AR.9	2308757	2308636	FALSE	20.053	5.045	3.344	5.855	5.935	Germline	Intest.	Hypod.	Neurons	Muscle	2.28433	0.999521	0.928511	1.32504	Unclassified
chrI	2309308	2309458	unassigned_promoter	transcription_initiation	unassigned_promoter	.	.	.	.	.	.	WBGene00021476	nsun-4	2309437	2309338	FALSE	38.233	4.362	3.344	2.622	3.713	Germline	Neurons	Intest.	Muscle	Hypod.	4.73426	1.43978	0.784616	1.74547	Germline
chrI	2311420	2311570	other_element	no_transcription	no_transcription	.	.	.	.	.	.	WBGene00021476	nsun-4	2311555	2311434	TRUE	15.627	3.028	1.95	2.948	1.608	Germline	Neurons	Hypod.	Muscle	Intest.	2.65604	1.39018	1.07567	1.63555	Unclassified
chrI	2311815	2311965	putative_enhancer	transcription_initiation	transcription_initiation	.	.	.	.	.	.	WBGene00021476	nsun-4	2311994	2311876	FALSE	29.628	8.937	3.804	8.076	11.193	Germline	Intest.	Neurons	Hypod.	Muscle	1.75764	0.999276	1.39505	1.44353	Unclassified
chrI	2312234	2312384	coding_promoter	coding_promoter	transcription_initiation	WBGene00021475	tbca-1	protein_coding	.	.	.	.	.	2312391	2312324	FALSE	26.393	12.583	5.183	17.533	15.628	Germline	Hypod.	Intest.	Neurons	Muscle	0.995384	1.06959	1.00175	2.14697	Unclassified
chrI	2313048	2313198	coding_promoter	coding_promoter	unassigned_promoter	WBGene00021466	eif-2gamma	protein_coding	.	.	.	.	.	2313180	2313065	FALSE	56.963	14.961	14.162	15.959	18.643	Germline	Intest.	Hypod.	Neurons	Muscle	1.99392	1.1606	0.867719	0.905244	Ubiq.
chrI	2316035	2316185	coding_promoter	coding_promoter	transcription_initiation	WBGene00021465	ekl-7	protein_coding	.	.	.	.	.	2316180	2316040	FALSE	124.666	5.966	3.915	4.843	6.189	Germline	Intest.	Neurons	Hypod.	Muscle	13.3235	0.818258	1.58003	0.907397	Germline
chrI	2318144	2318294	putative_enhancer	no_transcription	transcription_initiation	.	.	.	.	.	.	WBGene00003156,WBGene00021465	ekl-7,mcm-4	2318279	2318123	TRUE	51.708	4.93	2.938	4.13	3.705	Germline	Neurons	Hypod.	Intest.	Muscle	5.45069	1.59285	1.12326	0.90927	Germline
chrI	2318515	2318665	putative_enhancer	transcription_initiation	transcription_initiation	.	.	.	.	.	.	WBGene00003156	mcm-4	2318672	2318711	FALSE	60.156	4.806	4.053	5.057	7.722	Germline	Intest.	Hypod.	Neurons	Muscle	5.31075	1.47483	0.868571	1.15872	Germline
chrI	2318811	2318961	putative_enhancer	transcription_initiation	transcription_initiation	.	.	.	.	.	.	WBGene00003156	mcm-4	2318997	2318806	FALSE	43.036	2.987	2.316	5.228	3.349	Germline	Hypod.	Intest.	Neurons	Muscle	5.51221	1.47428	0.949739	1.00338	Germline
chrI	2321887	2322037	coding_promoter	unassigned_promoter	coding_promoter	.	.	.	WBGene00003156	mcm-4	protein_coding	.	.	2322035	2321912	FALSE	81.069	15.884	14.403	18.86	27.305	Germline	Intest.	Hypod.	Neurons	Muscle	1.89526	1.50688	0.978335	0.964621	Ubiq.
chrI	2322681	2322831	coding_promoter	no_transcription	coding_promoter	.	.	.	WBGene00219275	Y39G10AR.32	protein_coding	.	.	2322816	2322753	FALSE	113.512	9.209	33.976	7.21	11.731	Germline	Muscle	Intest.	Neurons	Hypod.	1.50527	4.07146	1.08821	1.51773	Germline_Muscle
chrI	2322932	2323082	putative_enhancer	transcription_initiation	no_transcription	.	.	.	.	.	.	.	.	2322952	2322946	FALSE	37.63	3.506	6.731	4.402	5.258	Germline	Muscle	Intest.	Hypod.	Neurons	2.64471	1.81433	1.16549	0.952103	Unclassified
chrI	2333145	2333295	coding_promoter	coding_promoter	coding_promoter	WBGene00021464	ugt-31	protein_coding	WBGene00021472	Y39G10AR.16	protein_coding	.	.	2333326	2333159	FALSE	20.41	8.18	10.46	11.07	103.361	Intest.	Germline	Hypod.	Muscle	Neurons	7.93836	1.18344	0.715895	1.51897	Intest.
chrI	2335475	2335625	putative_enhancer	transcription_initiation	transcription_initiation	.	.	.	.	.	.	WBGene00021464	ugt-31	2335539	2335548	FALSE	9.732	4.346	3.139	8.13	9.631	Germline	Intest.	Hypod.	Neurons	Muscle	0.682474	1.22439	1.47118	1.24849	Unclassified
chrI	2339859	2340009	other_element	no_transcription	no_transcription	.	.	.	.	.	.	.	.	2339994	2339873	FALSE	12.874	1.572	2.147	1.895	2.051	Germline	Muscle	Intest.	Hypod.	Neurons	3.42297	1.1321	1.10468	1.05104	Germline
chrI	2342136	2342286	coding_promoter	coding_promoter	transcription_initiation	WBGene00021463	zeel-1	protein_coding	.	.	.	.	.	2342291	2342146	FALSE	16.487	2.938	4.592	5.939	4.891	Germline	Hypod.	Intest.	Muscle	Neurons	1.88907	1.16285	0.909013	1.7321	Unclassified
chrI	2354930	2355080	putative_enhancer	no_transcription	transcription_initiation	.	.	.	.	.	.	WBGene00077563	peel-1	2355065	2354917	FALSE	14.272	10.723	20.251	6.68	6.565	Muscle	Germline	Neurons	Hypod.	Intest.	3.10251	0.665913	2.11078	0.980524	Muscle
chrI	2370730	2370880	other_element	no_transcription	no_transcription	.	.	.	.	.	.	WBGene00021461	nekl-1	2370865	2370744	TRUE	366.468	112.553	41.236	43.848	199.198	Germline	Intest.	Neurons	Hypod.	Muscle	1.20551	1.47025	3.2048	0.792424	Germline_Neurons_Intest.
chrI	2385118	2385268	putative_enhancer	no_transcription	transcription_initiation	.	.	.	.	.	.	WBGene00021474	dot-1.1	2385253	2385241	FALSE	19.801	12.27	45.66	17.584	22.674	Muscle	Intest.	Germline	Hypod.	Neurons	2.92899	1.77401	0.720091	1.17646	Ubiq.-Biased
chrI	2385958	2386108	other_element	no_transcription	no_transcription	.	.	.	.	.	.	WBGene00021474	dot-1.1	2386093	2385972	FALSE	6.695	5.695	3.143	4.204	4.214	Germline	Neurons	Intest.	Hypod.	Muscle	0.659383	1.57343	0.989254	0.987669	Low
chrI	2390937	2391087	putative_enhancer	no_transcription	transcription_initiation	.	.	.	.	.	.	WBGene00021474	dot-1.1	2391072	2390935	FALSE	11.734	6.971	5.301	9.727	8.858	Germline	Hypod.	Intest.	Neurons	Muscle	0.84554	1.04379	1.04742	1.26114	Unclassified
chrI	2393446	2393596	coding_promoter	unassigned_promoter	coding_promoter	.	.	.	WBGene00021474	dot-1.1	protein_coding	.	.	2393574	2393405	FALSE	62.968	259.36	193.175	190.758	212.477	Neurons	Intest.	Muscle	Hypod.	Germline	1.45436	0.777936	1.47736	4.5248	Soma
chrI	2395054	2395204	other_element	no_transcription	no_transcription	.	.	.	.	.	.	WBGene00021474	dot-1.1	2395189	2395068	FALSE	3.659	13.942	8.141	4.657	2.539	Neurons	Muscle	Hypod.	Germline	Intest.	1.42625	2.5899	1.63727	1.06382	Unclassified
chrI	2401582	2401732	coding_promoter	coding_promoter	coding_promoter	WBGene00021460	zwl-1	protein_coding	WBGene00021474	dot-1.1	protein_coding	.	.	2401692	2401603	FALSE	29.292	18.089	7.25	17.681	17.996	Germline	Neurons	Intest.	Hypod.	Muscle	0.860972	1.20226	1.04562	1.70616	Unclassified
chrI	2404738	2404888	putative_enhancer	transcription_initiation	transcription_initiation	.	.	.	.	.	.	WBGene00021460	zwl-1	2404723	2404809	FALSE	24.046	10.534	16.388	7.052	7.238	Germline	Muscle	Neurons	Intest.	Hypod.	0.725036	1.63771	1.86567	1.01179	Unclassified
chrI	2405033	2405183	other_element	no_transcription	no_transcription	.	.	.	.	.	.	WBGene00021460	zwl-1	2405168	2405047	FALSE	10.593	0.708	2.308	3.121	2.66	Germline	Hypod.	Intest.	Muscle	Neurons	2.11792	1.2457	0.865544	3.36432	Germline_Muscle_Hypod._Intest.
chrI	2405521	2405671	other_element	no_transcription	no_transcription	.	.	.	.	.	.	WBGene00021460	zwl-1	2405656	2405535	FALSE	8.102	1.794	0.874	0.869	0.681	Germline	Neurons	Muscle	Hypod.	Intest.	2.37819	1.89906	1.37674	1.22169	Unclassified
chrI	2410071	2410221	non-coding_RNA	non-coding_RNA	no_transcription	WBGene00044926	Y39G10AR.24	snoRNA	.	.	.	.	.	2410190	2410085	FALSE	137.398	13.636	15.612	33.105	35.834	Germline	Intest.	Hypod.	Muscle	Neurons	2.53714	1.0961	1.50344	1.27284	Ubiq.-Biased
chrI	2411175	2411325	other_element	no_transcription	no_transcription	.	.	.	.	.	.	.	.	2411310	2411189	TRUE	14.085	1.794	1.505	2.665	2.042	Germline	Hypod.	Intest.	Neurons	Muscle	3.20311	1.37799	0.938186	1.12879	Germline
chrI	2411716	2411866	putative_enhancer	transcription_initiation	transcription_initiation	.	.	.	.	.	.	.	.	2411797	2411852	FALSE	104.473	4.436	4.415	6.823	7.726	Germline	Intest.	Hypod.	Neurons	Muscle	9.14225	1.12542	1.29221	0.889254	Germline
chrI	2412385	2412535	coding_promoter	coding_promoter	transcription_initiation	WBGene00017741	F23C8.13	protein_coding	.	.	.	.	.	2412478	2412542	TRUE	14.674	11.069	3.726	5.442	4.085	Germline	Neurons	Hypod.	Intest.	Muscle	0.707198	2.47424	1.33474	0.846945	Unclassified
chrI	2413089	2413239	other_element	no_transcription	no_transcription	.	.	.	.	.	.	WBGene00017741	F23C8.13	2413224	2413103	FALSE	18.363	7.062	4.9	7.508	8.106	Germline	Intest.	Hypod.	Neurons	Muscle	1.4979	1.06869	0.937143	1.2934	Unclassified
chrI	2413569	2413719	putative_enhancer	transcription_initiation	transcription_initiation	.	.	.	.	.	.	WBGene00017741	F23C8.13	2413708	2413553	FALSE	11.08	20.905	2.706	5.783	6.114	Neurons	Germline	Intest.	Hypod.	Muscle	3.44794	1.20972	1.02659	1.74639	Neurons
chrI	2414159	2414309	putative_enhancer	transcription_initiation	transcription_initiation	.	.	.	.	.	.	WBGene00017741	F23C8.13	2414251	2414235	FALSE	12.925	26.501	2.749	4.502	3.592	Neurons	Germline	Hypod.	Intest.	Muscle	3.73107	1.8549	1.24288	1.08821	Neurons
chrI	2416947	2417097	other_element	no_transcription	no_transcription	.	.	.	.	.	.	WBGene00017741	F23C8.13	2417082	2416961	TRUE	16.983	22.944	4.415	6.654	7.3	Neurons	Germline	Intest.	Hypod.	Muscle	2.52823	1.55201	1.05436	1.18054	Unclassified
chrI	2419533	2419683	putative_enhancer	transcription_initiation	transcription_initiation	.	.	.	.	.	.	WBGene00017734	F23C8.5	2419637	2419654	TRUE	29.698	7.218	11.638	9.76	20.598	Germline	Intest.	Muscle	Hypod.	Neurons	0.962674	1.2565	1.63324	1.13155	Unclassified
chrI	2420298	2420448	coding_promoter	no_transcription	coding_promoter	.	.	.	WBGene00017734	F23C8.5	protein_coding	.	.	2420433	2420372	FALSE	27.175	9.933	19.68	27.907	24.357	Hypod.	Germline	Intest.	Muscle	Neurons	1.54971	0.745374	0.861389	2.27082	Ubiq.
chrI	2420601	2420751	coding_promoter	unassigned_promoter	coding_promoter	.	.	.	WBGene00017734	F23C8.5	protein_coding	.	.	2420719	2420606	FALSE	53.491	12.855	57.038	84.955	84.517	Hypod.	Intest.	Muscle	Germline	Neurons	0.981585	1.0087	2.40364	2.22858	Ubiq.-Biased
chrI	2421000	2421150	putative_enhancer	transcription_initiation	transcription_initiation	.	.	.	.	.	.	WBGene00017735	did-2	2421040	2420993	FALSE	27.406	10.871	32.511	11.724	23.43	Muscle	Germline	Intest.	Hypod.	Neurons	2.49767	0.792713	1.97959	0.831665	Ubiq.-Biased
chrI	2421222	2421372	putative_enhancer	transcription_initiation	transcription_initiation	.	.	.	.	.	.	WBGene00017735	did-2	2421299	2421287	FALSE	20.464	11.241	17.419	9.783	14.601	Germline	Muscle	Intest.	Neurons	Hypod.	0.549938	1.72816	1.02374	1.51793	Ubiq.
chrI	2421774	2421924	coding_promoter	transcription_initiation	coding_promoter	.	.	.	WBGene00017735	did-2	protein_coding	.	.	2421898	2421815	FALSE	47.77	14.987	15.308	16.723	29.974	Germline	Intest.	Hypod.	Muscle	Neurons	1.05409	1.82904	0.745738	1.21238	Ubiq.
chrI	2427734	2427884	other_element	no_transcription	no_transcription	.	.	.	.	.	.	WBGene00017736	F23C8.7	2427869	2427748	FALSE	8.663	1.745	2.654	3.478	6.428	Germline	Intest.	Hypod.	Muscle	Neurons	0.932319	1.69402	0.999601	1.61924	Unclassified
chrI	2428009	2428159	putative_enhancer	transcription_initiation	no_transcription	.	.	.	.	.	.	WBGene00017736	F23C8.7	2428176	2428023	FALSE	20.969	3.844	3.214	7.465	5.889	Germline	Hypod.	Intest.	Neurons	Muscle	1.83871	1.22789	1.41359	0.960693	Unclassified
chrI	2428669	2428819	coding_promoter	transcription_initiation	coding_promoter	.	.	.	WBGene00017736	F23C8.7	protein_coding	.	.	2428727	2428820	FALSE	13.171	5.144	3.671	30.039	5.931	Hypod.	Germline	Intest.	Neurons	Muscle	3.56663	1.50401	0.939707	1.23507	Hypod.
chrI	2432029	2432179	putative_enhancer	no_transcription	transcription_initiation	.	.	.	.	.	.	WBGene00017737	F23C8.8	2432164	2432124	FALSE	42.352	5.382	4.348	6.153	6.891	Germline	Intest.	Hypod.	Neurons	Muscle	3.86484	1.21544	0.844676	1.15817	Germline
chrI	2432278	2432428	putative_enhancer	transcription_initiation	no_transcription	.	.	.	.	.	.	WBGene00017737	F23C8.8	2432428	2432292	FALSE	51.914	3.992	2.843	4.616	5.371	Germline	Intest.	Hypod.	Neurons	Muscle	6.75995	1.07646	1.00881	1.12322	Germline
chrI	2433682	2433832	coding_promoter	coding_promoter	coding_promoter	WBGene00017733	ubxn-1	protein_coding	WBGene00017738	tipn-1	protein_coding	.	.	2433788	2433677	FALSE	39.555	23.439	17.864	23.576	25.676	Germline	Intest.	Hypod.	Neurons	Muscle	0.994066	1.1236	0.831163	1.09184	Ubiq.
chrI	2434066	2434216	other_element	no_transcription	no_transcription	.	.	.	.	.	.	WBGene00017733	ubxn-1	2434201	2434080	FALSE	25.957	8.815	9.054	9.103	13.135	Germline	Intest.	Hypod.	Muscle	Neurons	1.30071	1.47057	0.717996	1.24591	Ubiq.
chrI	2436047	2436197	putative_enhancer	transcription_initiation	no_transcription	.	.	.	.	.	.	.	.	2436207	2436061	FALSE	28.839	5.391	5.258	6.537	6.82	Germline	Intest.	Hypod.	Neurons	Muscle	2.71289	1.10888	1.00938	0.808265	Unclassified
chrI	2436819	2436969	coding_promoter	coding_promoter	transcription_initiation	WBGene00017732	F23C8.3	protein_coding	.	.	.	.	.	2436907	2436820	FALSE	22.157	11.241	6.093	7.251	18.468	Germline	Intest.	Neurons	Hypod.	Muscle	0.759451	1.31894	1.97657	0.888594	Unclassified
chrI	2437029	2437179	putative_enhancer	transcription_initiation	transcription_initiation	.	.	.	.	.	.	WBGene00017732,WBGene00255457	F23C8.14,F23C8.3	2437159	2437055	FALSE	18.055	30.178	8.073	6.637	39.563	Intest.	Neurons	Germline	Muscle	Hypod.	1.06494	3.13518	0.997283	1.86294	Neurons_Intest.
chrI	2437570	2437720	coding_promoter	transcription_initiation	coding_promoter	.	.	.	WBGene00255457	F23C8.14	protein_coding	.	.	2437701	2437591	FALSE	18.14	14.798	28.352	15.467	14.91	Muscle	Germline	Hypod.	Intest.	Neurons	3.52287	0.778158	1.01189	0.83237	Muscle
chrI	2464682	2464832	coding_promoter	transcription_initiation	coding_promoter	.	.	.	WBGene00002141	inx-19	protein_coding	.	.	2464820	2464792	FALSE	8.812	8.649	8.7	6.79	7.359	Germline	Muscle	Neurons	Intest.	Hypod.	0.434787	1.20361	1.52091	1.1814	Unclassified
chrI	2470919	2471069	putative_enhancer	no_transcription	transcription_initiation	.	.	.	.	.	.	WBGene00022280	Y74C10AL.2	2471054	2470985	FALSE	5.684	3.128	1.434	4.242	6.252	Intest.	Germline	Hypod.	Neurons	Muscle	1.59365	1.03662	1.03705	1.92514	Low
chrI	2485217	2485367	putative_enhancer	no_transcription	transcription_initiation	.	.	.	.	.	.	WBGene00022281	abtm-1	2485352	2485333	FALSE	17.222	3.309	3.009	17.286	4.214	Hypod.	Germline	Intest.	Neurons	Muscle	1.46443	2.58316	1.15851	0.968297	Unclassified
chrI	2485572	2485722	coding_promoter	coding_promoter	coding_promoter	WBGene00001232	eif-3.I	protein_coding	WBGene00022281	abtm-1	protein_coding	.	.	2485711	2485619	FALSE	40.52	20.714	13.741	28.239	17.165	Germline	Hypod.	Neurons	Intest.	Muscle	0.996246	1.07278	1.44968	0.884226	Ubiq.
chrI	2487835	2487985	other_element	no_transcription	no_transcription	.	.	.	.	.	.	WBGene00001232	eif-3.I	2487970	2487849	FALSE	13.05	6.411	9.299	8.135	9.422	Germline	Intest.	Muscle	Hypod.	Neurons	0.886894	0.744324	1.58745	1.09361	Unclassified
chrI	2489846	2489996	coding_promoter	coding_promoter	no_transcription	WBGene00021277	Y23H5B.6	protein_coding	.	.	.	.	.	2489974	2489860	FALSE	14.12	1.374	1.237	4.244	1.608	Germline	Hypod.	Intest.	Neurons	Muscle	2.21222	2.63007	0.968276	0.826006	Unclassified
chrI	2513774	2513924	pseudogene_promoter	no_transcription	pseudogene_promoter	.	.	.	WBGene00021278	Y23H5B.7	pseudogene	.	.	2513909	2513825	FALSE	17.287	5.506	2.198	7.89	9.401	Germline	Intest.	Hypod.	Neurons	Muscle	1.22147	1.21747	1.10565	2.11033	Unclassified
chrI	2514246	2514396	pseudogene_promoter	no_transcription	pseudogene_promoter	.	.	.	WBGene00021278	Y23H5B.7	pseudogene	.	.	2514381	2514309	FALSE	338.036	30.639	85.886	34.618	144.028	Germline	Intest.	Muscle	Hypod.	Neurons	1.55167	1.13688	3.56547	0.938986	Germline_Muscle_Intest.
chrI	2516681	2516831	coding_promoter	coding_promoter	transcription_initiation	WBGene00021275	dmsr-2	protein_coding	.	.	.	.	.	2516863	2516818	FALSE	5.714	10.535	19.495	4.759	16.998	Muscle	Intest.	Neurons	Germline	Hypod.	1.58244	1.40848	3.13719	0.806687	Neurons_Muscle_Intest.
chrI	2517799	2517949	other_element	no_transcription	no_transcription	.	.	.	.	.	.	WBGene00021275	dmsr-2	2517934	2517813	FALSE	9.857	4.337	12.894	9.355	6.732	Muscle	Germline	Hypod.	Intest.	Neurons	2.85316	0.735279	1.36259	1.20757	Unclassified
chrI	2519026	2519176	putative_enhancer	transcription_initiation	no_transcription	.	.	.	.	.	.	WBGene00021275	dmsr-2	2519134	2519040	FALSE	10.75	12.279	5.427	7.605	5.454	Neurons	Germline	Hypod.	Intest.	Muscle	2.09653	0.986148	1.30042	0.831561	Unclassified
chrI	2529465	2529615	putative_enhancer	transcription_initiation	transcription_initiation	.	.	.	.	.	.	WBGene00021275	dmsr-2	2529545	2529415	TRUE	5.683	10.747	3.3	5.753	2.969	Neurons	Hypod.	Germline	Muscle	Intest.	2.52751	1.40735	0.833909	1.57146	Unclassified
chrI	2540527	2540677	putative_enhancer	transcription_initiation	no_transcription	.	.	.	.	.	.	WBGene00021275	dmsr-2	2540669	2540541	TRUE	11.42	5.917	10.378	3.748	6.373	Germline	Muscle	Intest.	Neurons	Hypod.	0.503444	2.31302	0.89858	1.80245	Unclassified
chrI	2552936	2553086	coding_promoter	coding_promoter	transcription_initiation	WBGene00021272	Y23H5B.1	protein_coding	.	.	.	.	.	2553032	2552891	FALSE	11.945	24.301	4.502	4.841	5.567	Neurons	Germline	Intest.	Hypod.	Muscle	3.88521	1.4316	1.24193	0.740807	Neurons
chrI	2565290	2565440	putative_enhancer	transcription_initiation	no_transcription	.	.	.	.	.	.	.	.	2565416	2565304	FALSE	22.746	4.461	3.111	5.414	4.21	Germline	Hypod.	Neurons	Intest.	Muscle	2.69566	1.06586	1.2126	1.0176	Unclassified
chrI	2571142	2571292	other_element	no_transcription	no_transcription	.	.	.	.	.	.	.	.	2571277	2571156	FALSE	8.965	9.571	10.909	3.46	5.434	Muscle	Neurons	Germline	Intest.	Hypod.	1.44946	2.02895	1.12351	1.63565	Unclassified
chrI	2571452	2571602	other_element	no_transcription	no_transcription	.	.	.	.	.	.	.	.	2571587	2571466	FALSE	9.09	13.266	21.66	6.879	6.248	Muscle	Neurons	Germline	Hypod.	Intest.	1.97282	2.72363	0.910247	1.07055	Unclassified
chrI	2574059	2574209	putative_enhancer	no_transcription	transcription_initiation	.	.	.	.	.	.	WBGene00000006	aat-5	2574194	2574095	FALSE	12.563	8.988	24.127	6.494	7.058	Muscle	Germline	Neurons	Intest.	Hypod.	3.90456	0.8091	1.46855	1.14338	Muscle
chrI	2574421	2574571	putative_enhancer	transcription_initiation	transcription_initiation	.	.	.	.	.	.	WBGene00000006	aat-5	2574541	2574435	TRUE	8.965	9.901	28.372	4.16	3.533	Muscle	Neurons	Germline	Hypod.	Intest.	3.3187	2.04253	1.37008	1.16287	Muscle
chrI	2577196	2577346	putative_enhancer	transcription_initiation	transcription_initiation	.	.	.	.	.	.	WBGene00000006	aat-5	2577210	2577229	FALSE	10.778	47.659	136.194	7.577	7.547	Muscle	Neurons	Germline	Hypod.	Intest.	3.41383	8.13511	0.970532	0.979763	Neurons_Muscle
chrI	2577428	2577578	coding_promoter	unassigned_promoter	coding_promoter	.	.	.	WBGene00000006	aat-5	protein_coding	.	.	2577567	2577412	FALSE	8.202	51.84	130.773	4.588	6.628	Muscle	Neurons	Germline	Intest.	Hypod.	2.94937	11.2083	0.832957	1.40771	Neurons_Muscle
chrI	2578678	2578828	putative_enhancer	no_transcription	transcription_initiation	.	.	.	.	.	.	WBGene00000006	aat-5	2578813	2578783	TRUE	9.456	5.86	11.299	6.367	5.083	Muscle	Germline	Hypod.	Neurons	Intest.	2.47694	0.98874	0.920858	1.28455	Unclassified
chrI	2580166	2580316	coding_promoter	unassigned_promoter	coding_promoter	.	.	.	WBGene00000006	aat-5	protein_coding	.	.	2580321	2580164	FALSE	14.922	123.439	185.288	11.11	7.76	Muscle	Neurons	Germline	Hypod.	Intest.	1.80646	15.3349	0.894484	1.33958	Neurons_Muscle
chrI	2582749	2582899	putative_enhancer	no_transcription	transcription_initiation	.	.	.	.	.	.	WBGene00001404	fbp-1	2582884	2582716	TRUE	9.553	8.765	17.53	14.387	10.738	Muscle	Hypod.	Intest.	Germline	Neurons	1.69765	1.3866	1.58649	0.600404	Ubiq.-Biased
chrI	2584091	2584241	putative_enhancer	no_transcription	transcription_initiation	.	.	.	.	.	.	WBGene00001404	fbp-1	2584226	2584144	FALSE	10.319	8.97	21.87	11.225	11.026	Muscle	Hypod.	Intest.	Germline	Neurons	2.65952	0.996587	1.62104	0.606944	Ubiq.-Biased
chrI	2585951	2586101	putative_enhancer	transcription_initiation	transcription_initiation	.	.	.	.	.	.	WBGene00001404	fbp-1	2586027	2586105	FALSE	15.08	13.572	21.09	11.383	15.774	Muscle	Intest.	Germline	Neurons	Hypod.	1.86072	1.55178	0.629624	1.40071	Ubiq.
chrI	2586259	2586409	coding_promoter	unassigned_promoter	coding_promoter	.	.	.	WBGene00001404	fbp-1	protein_coding	.	.	2586379	2586274	FALSE	53.347	71.286	55.892	78.341	105.045	Intest.	Hypod.	Neurons	Muscle	Germline	1.37338	0.884636	1.04626	2.39097	Ubiq.-Biased
chrI	2586855	2587005	other_element	no_transcription	no_transcription	.	.	.	.	.	.	WBGene00001404	fbp-1	2586990	2586869	FALSE	48.505	3.695	8.68	10.501	7.246	Germline	Hypod.	Muscle	Intest.	Neurons	3.00046	0.89263	1.64035	1.59751	Germline
chrI	2587104	2587254	unassigned_promoter	unassigned_promoter	no_transcription	.	.	.	.	.	.	WBGene00001404	fbp-1	2587115	2587118	FALSE	14.214	4.041	8.164	7.465	4.878	Germline	Muscle	Hypod.	Intest.	Neurons	0.813451	1.52513	1.60314	0.885397	Unclassified
chrI	2587350	2587500	coding_promoter	transcription_initiation	coding_promoter	.	.	.	WBGene00001404	fbp-1	protein_coding	.	.	2587472	2587338	FALSE	30.941	18.444	71.996	75.551	34.309	Hypod.	Muscle	Intest.	Germline	Neurons	0.729348	3.03636	1.71547	0.916965	Muscle_Hypod.
chrI	2587649	2587799	unassigned_promoter	unassigned_promoter	transcription_initiation	.	.	.	.	.	.	WBGene00004226	ptr-12	2587708	2587741	FALSE	34.637	18.592	70.599	193.645	412.235	Intest.	Hypod.	Muscle	Germline	Neurons	2.07795	1.99373	4.38013	1.02454	Muscle_Hypod._Intest.
chrI	2589120	2589270	putative_enhancer	transcription_initiation	transcription_initiation	.	.	.	.	.	.	WBGene00004226	ptr-12	2589216	2589149	FALSE	11.851	7.357	14.883	10.723	11.072	Muscle	Germline	Intest.	Hypod.	Neurons	2.82823	0.703601	1.06829	1.10314	Unclassified
chrI	2591553	2591703	unassigned_promoter	unassigned_promoter	transcription_initiation	.	.	.	.	.	.	WBGene00004226	ptr-12	2591728	2591570	FALSE	11.272	17.003	138.996	10.229	15.252	Muscle	Neurons	Intest.	Germline	Hypod.	9.45549	1.32092	2.06468	0.737396	Muscle
chrI	2594345	2594495	putative_enhancer	transcription_initiation	transcription_initiation	.	.	.	.	.	.	WBGene00004226	ptr-12	2594478	2594435	FALSE	7.281	4.856	4.273	24.967	5.58	Hypod.	Germline	Intest.	Neurons	Muscle	5.15381	0.862045	1.10647	0.900048	Hypod.
chrI	2595464	2595614	coding_promoter	transcription_initiation	coding_promoter	.	.	.	WBGene00004226	ptr-12	protein_coding	.	.	2595563	2595478	FALSE	9.799	7.811	4.667	42.985	5.07	Hypod.	Germline	Neurons	Intest.	Muscle	6.17603	0.725544	1.83122	0.87117	Hypod.
chrI	2596501	2596651	other_element	no_transcription	no_transcription	.	.	.	.	.	.	.	.	2596636	2596515	FALSE	6.632	5.892	1.41	16.262	3.412	Hypod.	Germline	Neurons	Intest.	Muscle	3.86067	0.574073	2.1214	1.56356	Hypod.
chrI	2596772	2596922	putative_enhancer	transcription_initiation	transcription_initiation	.	.	.	.	.	.	.	.	2596934	2596774	TRUE	10.006	2.214	3.084	13.706	4.327	Hypod.	Germline	Intest.	Muscle	Neurons	2.16478	1.52154	0.996999	1.54813	Unclassified
chrI	2597482	2597632	putative_enhancer	transcription_initiation	no_transcription	.	.	.	.	.	.	.	.	2597488	2597496	FALSE	4.271	4.905	2.095	24.511	5.638	Hypod.	Intest.	Neurons	Germline	Muscle	4.35811	1.01593	1.8882	1.01181	Hypod.
chrI	2598525	2598675	coding_promoter	coding_promoter	unassigned_promoter	WBGene00019461	K07A3.3	protein_coding	.	.	.	.	.	2598703	2598545	FALSE	11.49	22.343	5.061	132.369	7.371	Hypod.	Neurons	Germline	Intest.	Muscle	4.79003	3.55206	1.04507	1.10958	Neurons_Hypod.
chrI	2598840	2598990	putative_enhancer	transcription_initiation	no_transcription	.	.	.	.	.	.	WBGene00019461	K07A3.3	2598807	2598854	FALSE	12.651	6.823	3.553	35.489	5.88	Hypod.	Germline	Neurons	Intest.	Muscle	4.27079	1.0098	1.39551	1.31696	Hypod.
chrI	2601712	2601862	putative_enhancer	transcription_initiation	transcription_initiation	.	.	.	.	.	.	WBGene00019461	K07A3.3	2601865	2601747	FALSE	10.505	5.934	3.198	8.308	4.577	Germline	Hypod.	Neurons	Intest.	Muscle	0.824327	1.18934	1.59686	1.04465	Unclassified
chrI	2603723	2603873	coding_promoter	coding_promoter	transcription_initiation	WBGene00000832	ctn-1	protein_coding	.	.	.	.	.	2603889	2603710	FALSE	121.798	375.579	187.077	271.361	16.998	Neurons	Hypod.	Muscle	Germline	Intest.	1.71384	0.982112	3.43334	4.53632	Germline_Neurons_Muscle_Hypod.
chrI	2605394	2605544	coding_promoter	coding_promoter	transcription_initiation	WBGene00000832	ctn-1	protein_coding	.	.	.	.	.	2605576	2605356	FALSE	17.034	261.914	331.416	26.187	10.967	Muscle	Neurons	Hypod.	Germline	Intest.	1.46801	12.0453	2.42001	0.975997	Neurons_Muscle
chrI	2608598	2608748	other_element	no_transcription	no_transcription	.	.	.	.	.	.	WBGene00000832	ctn-1	2608733	2608612	FALSE	11.11	7.859	5.683	6.438	4.828	Germline	Neurons	Hypod.	Muscle	Intest.	0.706341	1.59671	0.788049	1.65153	Unclassified
chrI	2617595	2617745	other_element	no_transcription	no_transcription	.	.	.	.	.	.	WBGene00021271	spe-47	2617730	2617609	TRUE	16.684	4.971	12.194	6.637	4.966	Germline	Muscle	Hypod.	Neurons	Intest.	0.715749	2.46487	1.11349	1.09546	Unclassified
chrI	2620402	2620552	coding_promoter	coding_promoter	transcription_initiation	WBGene00021270	Y23H5A.3	protein_coding	.	.	.	.	.	2620553	2620476	FALSE	25.5	8.88	6.947	7.136	8.436	Germline	Neurons	Intest.	Hypod.	Muscle	1.59018	1.22945	1.25088	0.709707	Unclassified
chrI	2622947	2623097	putative_enhancer	transcription_initiation	transcription_initiation	.	.	.	.	.	.	WBGene00021269	Y23H5A.2	2623035	2622964	FALSE	37.461	6.189	7.416	7.037	7.426	Germline	Intest.	Muscle	Hypod.	Neurons	3.32706	0.727538	1.46473	0.962101	Germline
chrI	2628238	2628388	coding_promoter	transcription_initiation	coding_promoter	.	.	.	WBGene00000800	cars-1	protein_coding	.	.	2628386	2628262	FALSE	20.596	48.852	58.274	41.216	37.475	Muscle	Neurons	Hypod.	Intest.	Germline	1.45824	1.43954	1.09041	2.83433	Ubiq.-Biased
chrI	2628632	2628782	unassigned_promoter	unassigned_promoter	transcription_initiation	.	.	.	.	.	.	WBGene00000800	cars-1	2628818	2628741	FALSE	7.063	8.411	8.349	40.144	18.034	Hypod.	Intest.	Neurons	Muscle	Germline	2.23382	1.78009	0.893733	2.46019	Unclassified
chrI	2628795	2628945	unassigned_promoter	unassigned_promoter	transcription_initiation	.	.	.	.	.	.	WBGene00000800	cars-1	2628818	2628838	FALSE	9.122	15.045	31.475	34.867	23.425	Hypod.	Muscle	Intest.	Neurons	Germline	0.798311	1.86011	1.31827	2.94676	Ubiq.-Biased
chrI	2629174	2629324	coding_promoter	transcription_initiation	coding_promoter	.	.	.	WBGene00000800	cars-1	protein_coding	.	.	2629314	2629148	FALSE	14.432	3.136	2.973	7.832	6.745	Germline	Hypod.	Intest.	Neurons	Muscle	1.28236	1.10031	1.97838	0.770618	Unclassified
chrI	2629366	2629516	coding_promoter	pseudogene_promoter	coding_promoter	WBGene00000801	cars-2	pseudogene	WBGene00000800	cars-1	protein_coding	.	.	2629499	2629380	FALSE	9.401	2.938	2.422	4.244	3.162	Germline	Hypod.	Intest.	Neurons	Muscle	1.54485	1.26396	0.864981	1.19673	Unclassified
chrI	2632610	2632760	coding_promoter	coding_promoter	coding_promoter	WBGene00023172	Y23H5A.8	protein_coding	WBGene00000800	cars-1	protein_coding	.	.	2632745	2632792	FALSE	12.378	6.066	6.778	8.366	12.387	Intest.	Germline	Hypod.	Muscle	Neurons	1.51202	0.938297	1.00029	1.28454	Unclassified
chrI	2634634	2634784	putative_enhancer	transcription_initiation	transcription_initiation	.	.	.	.	.	.	.	.	2634739	2634682	FALSE	15.105	10.255	16.596	20.343	18.714	Hypod.	Intest.	Muscle	Germline	Neurons	1.06555	0.837091	2.31079	0.793372	Ubiq.
chrI	2634930	2635080	putative_enhancer	no_transcription	transcription_initiation	.	.	.	.	.	.	.	.	2635065	2634984	FALSE	9.148	4.271	12.686	6.825	7.543	Muscle	Germline	Intest.	Hypod.	Neurons	2.83982	0.798064	1.05375	1.33055	Unclassified
chrI	2636132	2636282	other_element	no_transcription	no_transcription	.	.	.	.	.	.	.	.	2636267	2636146	FALSE	20.483	6.493	7.404	4.176	15.127	Germline	Intest.	Muscle	Neurons	Hypod.	0.87693	1.49583	1.24549	1.87718	Unclassified
chrI	2636414	2636564	pseudogene_promoter	pseudogene_promoter	no_transcription	WBGene00077781	F40E3.7	pseudogene	.	.	.	.	.	2636549	2636428	FALSE	26.68	8.033	13.961	3.432	7.117	Germline	Muscle	Neurons	Intest.	Hypod.	0.856867	2.17758	1.31667	2.21855	Unclassified
chrI	2639742	2639892	putative_enhancer	transcription_initiation	transcription_initiation	.	.	.	.	.	.	.	.	2639781	2639814	FALSE	107.151	87.928	55.279	70.166	65.414	Germline	Neurons	Hypod.	Intest.	Muscle	0.663198	1.54564	1.02787	0.859195	Ubiq.
chrI	2642413	2642563	coding_promoter	coding_promoter	no_transcription	WBGene00018230	mage-1	protein_coding	.	.	.	.	.	2642510	2642427	FALSE	17.414	5.613	3.28	5.113	6.202	Germline	Intest.	Neurons	Hypod.	Muscle	1.79898	0.978362	1.31681	0.947015	Unclassified
chrI	2648389	2648539	putative_enhancer	no_transcription	transcription_initiation	.	.	.	.	.	.	WBGene00018232	F40E3.5	2648524	2648409	FALSE	13.167	4.6	4.766	4.685	4.707	Germline	Muscle	Intest.	Hypod.	Neurons	1.48424	1.19838	1.06825	0.778672	Unclassified
chrI	2648917	2649067	putative_enhancer	transcription_initiation	transcription_initiation	.	.	.	.	.	.	WBGene00018232	F40E3.5	2649091	2648874	FALSE	14.187	6.807	6.987	5.727	5.763	Germline	Muscle	Neurons	Intest.	Hypod.	1.08294	1.14709	1.2788	1.02205	Unclassified
chrI	2652469	2652619	other_element	no_transcription	no_transcription	.	.	.	.	.	.	WBGene00018232	F40E3.5	2652604	2652483	TRUE	8.937	3.876	5.872	6.367	10.028	Intest.	Germline	Hypod.	Muscle	Neurons	1.68198	0.961908	0.840193	1.57618	Unclassified
chrI	2653301	2653451	other_element	no_transcription	no_transcription	.	.	.	.	.	.	WBGene00018232	F40E3.5	2653436	2653315	FALSE	5.713	1.876	6.569	5.697	5.814	Muscle	Intest.	Germline	Hypod.	Neurons	1.56489	1.49412	0.701182	2.1864	Low
chrI	2654531	2654681	unassigned_promoter	unassigned_promoter	transcription_initiation	.	.	.	.	.	.	WBGene00018232	F40E3.5	2654708	2654629	FALSE	14.59	10	207.415	23.329	12.947	Muscle	Hypod.	Germline	Intest.	Neurons	11.9919	2.45246	0.745765	1.10804	Muscle
chrI	2655800	2655950	coding_promoter	coding_promoter	transcription_initiation	WBGene00017979	F32B5.6	protein_coding	.	.	.	.	.	2655876	2655795	FALSE	9.275	5.473	59.874	40.747	10.75	Muscle	Hypod.	Intest.	Germline	Neurons	2.09535	3.58524	1.84175	0.941972	Muscle_Hypod.
chrI	2655997	2656147	putative_enhancer	transcription_initiation	transcription_initiation	.	.	.	.	.	.	WBGene00017979,WBGene00018232	F32B5.6,F40E3.5	2655951	2655990	FALSE	6.908	8.501	58.507	17.801	12.387	Muscle	Hypod.	Intest.	Neurons	Germline	4.98988	1.36372	1.2086	2.2996	Muscle
chrI	2657120	2657270	coding_promoter	coding_promoter	coding_promoter	WBGene00017979	F32B5.6	protein_coding	WBGene00018232	F40E3.5	protein_coding	.	.	2657120	2657233	FALSE	11.571	6.954	134.147	43.853	56.026	Muscle	Intest.	Hypod.	Germline	Neurons	3.39117	1.23197	6.18474	0.884584	Muscle
chrI	2658649	2658799	putative_enhancer	transcription_initiation	no_transcription	.	.	.	.	.	.	WBGene00017979	F32B5.6	2658607	2658663	FALSE	8.232	6.649	35.945	9.844	12.98	Muscle	Intest.	Hypod.	Germline	Neurons	4.12895	1.29343	1.77229	0.658737	Muscle
chrI	2659321	2659471	other_element	no_transcription	no_transcription	.	.	.	.	.	.	WBGene00017979	F32B5.6	2659456	2659335	FALSE	8.695	7.284	14.986	9.172	9.105	Muscle	Hypod.	Intest.	Germline	Neurons	2.181	0.960531	1.54429	0.71576	Unclassified
chrI	2659631	2659781	unassigned_promoter	unassigned_promoter	unassigned_promoter	.	.	.	.	.	.	WBGene00017979	F32B5.6	2659724	2659706	FALSE	9.178	23.463	30.641	16.04	9.476	Muscle	Neurons	Hypod.	Intest.	Germline	1.41925	1.81865	1.65876	1.63781	Ubiq.-Biased
chrI	2659897	2660047	putative_enhancer	transcription_initiation	transcription_initiation	.	.	.	.	.	.	WBGene00017979	F32B5.6	2659925	2660083	FALSE	5.287	15.39	17.357	16.547	10.583	Muscle	Hypod.	Neurons	Intest.	Germline	1.49905	0.850759	1.76085	2.74429	Unclassified
chrI	2660029	2660179	putative_enhancer	transcription_initiation	transcription_initiation	.	.	.	.	.	.	WBGene00017979	F32B5.6	2660031	2660083	FALSE	6.231	14.46	20.113	18.117	13.252	Muscle	Hypod.	Neurons	Intest.	Germline	1.62453	1.00651	1.31131	3.38193	Soma
chrI	2661318	2661468	other_element	no_transcription	no_transcription	.	.	.	.	.	.	WBGene00017979	F32B5.6	2661453	2661332	FALSE	8.963	6.699	40.521	4.415	3.471	Muscle	Germline	Neurons	Hypod.	Intest.	10.3688	0.735828	1.83541	1.19206	Muscle
chrI	2662589	2662739	putative_enhancer	transcription_initiation	transcription_initiation	.	.	.	.	.	.	WBGene00017979	F32B5.6	2662698	2662592	FALSE	9.672	11.769	48.419	6.881	6.511	Muscle	Neurons	Germline	Hypod.	Intest.	4.74917	2.20906	0.911107	1.02941	Muscle
chrI	2663266	2663416	other_element	no_transcription	no_transcription	.	.	.	.	.	.	WBGene00017979	F32B5.6	2663401	2663280	FALSE	7.274	8.453	26.147	8.616	11.506	Muscle	Intest.	Hypod.	Neurons	Germline	2.89831	1.47723	0.84037	2.15576	Unclassified
chrI	2663691	2663841	other_element	no_transcription	no_transcription	.	.	.	.	.	.	WBGene00017979	F32B5.6	2663826	2663705	FALSE	7.522	31.695	20.243	7.551	6.808	Neurons	Muscle	Hypod.	Germline	Intest.	1.32576	3.63259	1.57776	0.716914	Neurons_Muscle
chrI	2664171	2664321	unassigned_promoter	no_transcription	unassigned_promoter	.	.	.	.	.	.	WBGene00017979	F32B5.6	2664306	2664193	FALSE	8.105	5.753	10.579	29.456	6.206	Hypod.	Muscle	Germline	Intest.	Neurons	2.15266	2.64277	0.812213	0.997697	Unclassified
chrI	2664976	2665126	putative_enhancer	transcription_initiation	transcription_initiation	.	.	.	.	.	.	WBGene00017979	F32B5.6	2665109	2665134	FALSE	7.805	31.915	12.059	9.714	11.79	Neurons	Muscle	Intest.	Hypod.	Germline	2.39115	1.32663	1.28262	1.75144	Unclassified
chrI	2665322	2665472	putative_enhancer	transcription_initiation	transcription_initiation	.	.	.	.	.	.	WBGene00017979	F32B5.6	2665441	2665330	FALSE	11.729	13.102	9.031	11.052	18.71	Intest.	Neurons	Germline	Hypod.	Muscle	1.22024	2.01925	0.720222	0.894993	Ubiq.
chrI	2665891	2666041	putative_enhancer	no_transcription	transcription_initiation	.	.	.	.	.	.	WBGene00017979	F32B5.6	2666026	2665869	FALSE	10.193	9.383	16.293	10.899	49.299	Intest.	Muscle	Hypod.	Germline	Neurons	2.20917	2.0204	1.65907	0.63084	Ubiq.-Biased
chrI	2666214	2666364	non-coding_RNA	non-coding_RNA	transcription_initiation	WBGene00219930	F32B5.17	snoRNA	.	.	.	.	.	2666349	2666356	TRUE	15.808	9.136	16.439	10.856	18.28	Intest.	Muscle	Germline	Hypod.	Neurons	0.860843	2.11862	0.935867	1.0083	Ubiq.
chrI	2666717	2666867	coding_promoter	coding_promoter	transcription_initiation	WBGene00017979	F32B5.6	protein_coding	.	.	.	.	.	2666775	2666698	FALSE	11.358	5.399	18.377	9.617	17.912	Muscle	Intest.	Germline	Hypod.	Neurons	1.38411	2.48893	0.748865	1.46323	Unclassified
chrI	2667913	2668063	coding_promoter	coding_promoter	unassigned_promoter	WBGene00017979	F32B5.6	protein_coding	.	.	.	.	.	2668040	2667911	FALSE	29.864	82.643	174.904	214.89	114.937	Hypod.	Muscle	Intest.	Neurons	Germline	0.851442	2.17428	1.15811	5.21738	Soma
chrI	2668263	2668413	putative_enhancer	transcription_initiation	transcription_initiation	.	.	.	.	.	.	WBGene00017979	F32B5.6	2668405	2668293	FALSE	9.672	12.781	18.168	24.096	43.702	Intest.	Hypod.	Muscle	Neurons	Germline	1.78308	1.00328	1.54053	2.49892	Ubiq.-Biased
chrI	2668691	2668841	coding_promoter	coding_promoter	transcription_initiation	WBGene00017979	F32B5.6	protein_coding	.	.	.	.	.	2668774	2668668	FALSE	13.698	15.685	173.01	19.62	18.823	Muscle	Hypod.	Intest.	Neurons	Germline	12.661	1.047	0.961843	2.15002	Muscle
chrI	2669304	2669454	other_element	no_transcription	no_transcription	.	.	.	.	.	.	WBGene00017979	F32B5.6	2669439	2669318	FALSE	14.344	13.25	24.15	12.863	18.38	Muscle	Intest.	Germline	Neurons	Hypod.	1.78097	1.90832	0.58777	1.28345	Ubiq.-Biased
chrI	2669741	2669891	other_element	no_transcription	no_transcription	.	.	.	.	.	.	WBGene00017979	F32B5.6	2669876	2669755	FALSE	9.213	16.805	9.889	6.609	6.06	Neurons	Muscle	Germline	Hypod.	Intest.	1.48892	2.27554	0.954421	1.08014	Unclassified
chrI	2670567	2670717	putative_enhancer	transcription_initiation	transcription_initiation	.	.	.	.	.	.	WBGene00017979	F32B5.6	2670765	2670565	FALSE	10.864	5.045	16.781	25.196	19.838	Hypod.	Intest.	Muscle	Germline	Neurons	1.28034	0.848587	3.4398	1.22624	Muscle_Hypod._Intest.
chrI	2672066	2672216	putative_enhancer	transcription_initiation	transcription_initiation	.	.	.	.	.	.	WBGene00017979	F32B5.6	2672206	2672020	FALSE	9.855	7.942	21.205	12.165	25.15	Intest.	Muscle	Hypod.	Germline	Neurons	0.952459	2.27346	1.88213	0.689577	Unclassified
chrI	2673037	2673187	other_element	no_transcription	no_transcription	.	.	.	.	.	.	WBGene00017980	F32B5.7	2673172	2673051	FALSE	9.025	6.831	12.646	13.775	15.294	Intest.	Hypod.	Muscle	Germline	Neurons	1.12408	0.763986	3.08642	0.675277	Muscle_Hypod._Intest.
chrI	2673235	2673385	other_element	no_transcription	no_transcription	.	.	.	.	.	.	WBGene00017980	F32B5.7	2673370	2673249	TRUE	10.345	7.374	14.667	8.377	10.675	Muscle	Intest.	Germline	Hypod.	Neurons	1.75732	1.66622	0.795831	0.938328	Unclassified
chrI	2673535	2673685	other_element	no_transcription	no_transcription	.	.	.	.	.	.	WBGene00017980	F32B5.7	2673670	2673549	TRUE	7.367	6.157	9.204	5.284	7.785	Muscle	Intest.	Germline	Neurons	Hypod.	1.62399	1.60282	0.68338	1.3491	Unclassified
chrI	2678151	2678301	putative_enhancer	transcription_initiation	transcription_initiation	.	.	.	.	.	.	WBGene00017980	F32B5.7	2678349	2678115	FALSE	9.728	14.798	110.084	7.235	5.626	Muscle	Neurons	Germline	Hypod.	Intest.	8.77036	2.92014	0.865432	1.2841	Muscle
chrI	2679090	2679240	other_element	no_transcription	no_transcription	.	.	.	.	.	.	WBGene00017980	F32B5.7	2679225	2679104	TRUE	13.324	11.563	13.229	8.377	5.622	Germline	Muscle	Neurons	Hypod.	Intest.	0.449084	1.38632	1.65856	1.55325	Unclassified
chrI	2679543	2679693	unassigned_promoter	unassigned_promoter	transcription_initiation	.	.	.	.	.	.	WBGene00017980	F32B5.7	2679709	2679550	FALSE	16.921	94.433	105.782	17.964	7.384	Muscle	Neurons	Hypod.	Germline	Intest.	1.38008	6.28318	1.59198	1.45167	Neurons_Muscle
chrI	2680781	2680931	putative_enhancer	transcription_initiation	transcription_initiation	.	.	.	.	.	.	WBGene00017980	F32B5.7	2680886	2680779	FALSE	10.008	10.082	29.34	5.327	3.654	Muscle	Neurons	Germline	Hypod.	Intest.	3.73023	1.78801	1.23888	1.40709	Muscle
chrI	2681501	2681651	putative_enhancer	transcription_initiation	transcription_initiation	.	.	.	.	.	.	WBGene00017980	F32B5.7	2681638	2681497	FALSE	17.876	74.579	37.891	6.084	7.939	Neurons	Muscle	Germline	Intest.	Hypod.	1.66967	4.53292	1.44738	1.32698	Neurons_Muscle
chrI	2682274	2682424	other_element	no_transcription	no_transcription	.	.	.	.	.	.	WBGene00017980	F32B5.7	2682409	2682288	TRUE	10.929	9.16	14.402	7.118	3.717	Muscle	Germline	Neurons	Hypod.	Intest.	2.91684	0.658967	1.65089	1.71854	Unclassified
chrI	2682532	2682682	putative_enhancer	transcription_initiation	no_transcription	.	.	.	.	.	.	WBGene00017980	F32B5.7	2682688	2682546	FALSE	12.04	16.247	20.921	7.195	7.321	Muscle	Neurons	Germline	Intest.	Hypod.	1.48699	2.33913	1.05691	1.05391	Unclassified
chrI	2682977	2683127	coding_promoter	transcription_initiation	coding_promoter	.	.	.	WBGene00017980	F32B5.7	protein_coding	.	.	2683118	2682955	FALSE	12.717	279.195	239.869	5.556	8.144	Neurons	Muscle	Germline	Intest.	Hypod.	0.993146	39.3571	0.979635	1.5496	Neurons_Muscle
chrI	2684495	2684645	other_element	no_transcription	no_transcription	.	.	.	.	.	.	.	.	2684630	2684509	FALSE	10.778	11.712	15.049	8.191	7.872	Muscle	Neurons	Germline	Hypod.	Intest.	1.50494	1.9359	0.87505	1.00196	Unclassified
chrI	2684842	2684992	putative_enhancer	transcription_initiation	no_transcription	.	.	.	.	.	.	.	.	2684930	2684856	FALSE	10.748	14.156	27.419	7.791	7.43	Muscle	Neurons	Germline	Hypod.	Intest.	2.22994	2.3874	0.941718	1.0114	Unclassified
chrI	2686458	2686608	unassigned_promoter	unassigned_promoter	transcription_initiation	.	.	.	.	.	.	.	.	2686575	2686491	FALSE	9.303	5.325	20.504	7.905	13.218	Muscle	Intest.	Germline	Hypod.	Neurons	2.00022	2.26456	0.779523	1.25912	Unclassified
chrI	2686860	2687010	putative_enhancer	transcription_initiation	transcription_initiation	.	.	.	.	.	.	WBGene00000788	cpz-1	2686829	2686838	FALSE	12.473	6.074	29.468	11.648	18.33	Muscle	Intest.	Germline	Hypod.	Neurons	2.04987	2.17612	0.767514	1.53213	Unclassified
chrI	2687298	2687448	other_element	no_transcription	no_transcription	.	.	.	.	.	.	WBGene00000788	cpz-1	2687433	2687312	FALSE	18.743	10.288	17.361	10.909	12.588	Germline	Muscle	Intest.	Hypod.	Neurons	0.571622	1.71739	1.22373	0.900042	Ubiq.
chrI	2687695	2687845	putative_enhancer	transcription_initiation	transcription_initiation	.	.	.	.	.	.	WBGene00000788	cpz-1	2687712	2687724	FALSE	25.982	24.945	63.49	10.272	62.733	Muscle	Intest.	Germline	Neurons	Hypod.	1.39676	3.72975	0.574316	2.88763	Muscle_Intest.
chrI	2688107	2688257	coding_promoter	no_transcription	coding_promoter	.	.	.	WBGene00000788	cpz-1	protein_coding	.	.	2688242	2688186	FALSE	13.178	10.296	21.787	8.293	23.985	Intest.	Muscle	Germline	Neurons	Hypod.	0.820262	3.33997	0.741134	1.41326	Muscle_Intest.
chrI	2688868	2689018	non-coding_RNA	non-coding_RNA	no_transcription	WBGene00044927	F32B5.9	snRNA	.	.	.	.	.	2689029	2688882	FALSE	297.54	71.439	52.693	65.511	48.722	Germline	Neurons	Hypod.	Muscle	Intest.	2.21236	1.39597	0.789502	1.66728	Ubiq.-Biased
chrI	2689407	2689557	coding_promoter	unassigned_promoter	coding_promoter	.	.	.	WBGene00000788	cpz-1	protein_coding	.	.	2689547	2689442	FALSE	18.514	6.6	66.778	42.689	62.332	Muscle	Intest.	Hypod.	Germline	Neurons	1.5415	1.47453	3.54731	1.52113	Muscle_Hypod._Intest.
chrI	2690170	2690320	putative_enhancer	transcription_initiation	no_transcription	.	.	.	.	.	.	WBGene00000788	cpz-1	2690290	2690184	FALSE	24.42	8.723	20.708	9.656	16.175	Germline	Muscle	Intest.	Hypod.	Neurons	0.563015	1.75903	1.7687	0.837358	Ubiq.-Biased
chrI	2690431	2690581	coding_promoter	transcription_initiation	coding_promoter	.	.	.	WBGene00000788	cpz-1	protein_coding	.	.	2690618	2690430	FALSE	12.035	5.983	7.601	9.933	28.228	Intest.	Germline	Hypod.	Muscle	Neurons	3.68447	0.758176	1.0033	1.44263	Intest.
chrI	2697138	2697288	coding_promoter	coding_promoter	no_transcription	WBGene00017976	F32B5.2	protein_coding	.	.	.	.	.	2697275	2697152	FALSE	11.086	10.271	2.804	3.661	4.026	Germline	Neurons	Intest.	Hypod.	Muscle	0.585387	3.05759	1.12181	1.12112	Germline_Neurons
chrI	2703290	2703440	coding_promoter	coding_promoter	transcription_initiation	WBGene00003006	lin-17	protein_coding	.	.	.	.	.	2703462	2703285	FALSE	17.771	30.649	162.916	72.731	8.616	Muscle	Hypod.	Neurons	Germline	Intest.	3.35358	1.92389	3.2137	1.28918	Muscle
chrI	2704475	2704625	putative_enhancer	transcription_initiation	no_transcription	.	.	.	.	.	.	WBGene00003006	lin-17	2704560	2704489	FALSE	11.423	12.468	6.459	22.631	4.105	Hypod.	Neurons	Germline	Muscle	Intest.	1.54202	1.99723	0.825521	2.01948	Unclassified
chrI	2705761	2705911	other_element	no_transcription	no_transcription	.	.	.	.	.	.	WBGene00003006	lin-17	2705896	2705775	FALSE	7.432	4.296	17.061	10.927	4.281	Muscle	Hypod.	Germline	Neurons	Intest.	2.08058	2.20361	0.950488	1.15698	Unclassified
chrI	2706137	2706287	coding_promoter	coding_promoter	transcription_initiation	WBGene00003006	lin-17	protein_coding	.	.	.	.	.	2706323	2706166	FALSE	19.606	13.217	69.504	83.783	6.628	Hypod.	Muscle	Germline	Neurons	Intest.	0.839119	7.90313	0.772568	2.38432	Muscle_Hypod.
chrI	2707210	2707360	coding_promoter	coding_promoter	transcription_initiation	WBGene00003006	lin-17	protein_coding	.	.	.	.	.	2707333	2707201	FALSE	13.357	42.598	16.852	11.34	21.471	Neurons	Intest.	Muscle	Germline	Hypod.	2.41042	0.895627	2.71314	0.777006	Ubiq.-Biased
chrI	2708325	2708475	putative_enhancer	transcription_initiation	transcription_initiation	.	.	.	.	.	.	WBGene00003006	lin-17	2708468	2708349	FALSE	11.761	25.983	26.836	6.711	12.12	Muscle	Neurons	Intest.	Germline	Hypod.	1.21507	2.58499	1.53783	1.13604	Unclassified
chrI	2709606	2709756	putative_enhancer	transcription_initiation	transcription_initiation	.	.	.	.	.	.	WBGene00003006	lin-17	2709783	2709723	FALSE	7.524	12.041	8.617	4.16	15.131	Intest.	Neurons	Muscle	Germline	Hypod.	1.12726	1.19143	2.31721	1.16974	Unclassified
chrI	2710925	2711075	putative_enhancer	transcription_initiation	no_transcription	.	.	.	.	.	.	WBGene00003006	lin-17	2711114	2710939	FALSE	9.334	5.868	5.92	8.677	6.018	Germline	Hypod.	Intest.	Muscle	Neurons	0.692873	1.40653	0.810585	1.08911	Unclassified
chrI	2711279	2711429	putative_enhancer	transcription_initiation	no_transcription	.	.	.	.	.	.	WBGene00003006	lin-17	2711356	2711293	FALSE	12.04	10.165	6.184	5.029	5.634	Germline	Neurons	Muscle	Intest.	Hypod.	0.681076	1.57659	1.32422	1.11586	Unclassified
chrI	2712498	2712648	putative_enhancer	transcription_initiation	transcription_initiation	.	.	.	.	.	.	WBGene00003006	lin-17	2712556	2712538	TRUE	7.311	5.869	8.203	3.59	4.711	Muscle	Germline	Neurons	Intest.	Hypod.	2.45067	0.751014	1.35751	1.36144	Unclassified
chrI	2722880	2723030	other_element	no_transcription	no_transcription	.	.	.	.	.	.	WBGene00022128	Y71F9B.6	2723015	2722894	FALSE	26.377	2.749	1.52	3.702	2.289	Germline	Hypod.	Neurons	Intest.	Muscle	5.13184	1.03927	1.44353	1.08889	Germline
chrI	2723199	2723349	other_element	no_transcription	no_transcription	.	.	.	.	.	.	WBGene00022128	Y71F9B.6	2723334	2723213	FALSE	34.12	2.51	0.949	3.546	1.733	Germline	Hypod.	Neurons	Intest.	Muscle	6.56872	1.22902	1.60244	1.1348	Germline
chrI	2723533	2723683	other_element	no_transcription	no_transcription	.	.	.	.	.	.	WBGene00022128	Y71F9B.6	2723668	2723547	FALSE	26.328	3.448	1.776	4.458	3.162	Germline	Hypod.	Neurons	Intest.	Muscle	4.00058	1.00409	1.33438	1.47138	Germline
chrI	2726290	2726440	other_element	no_transcription	no_transcription	.	.	.	.	.	.	WBGene00022128	Y71F9B.6	2726425	2726304	FALSE	22.208	7.243	5.179	9.671	7.004	Germline	Hypod.	Neurons	Intest.	Muscle	1.57147	1.15028	1.14098	1.00387	Unclassified
chrI	2726655	2726805	coding_promoter	coding_promoter	coding_promoter	WBGene00004920	snr-7	protein_coding	WBGene00022128	Y71F9B.6	protein_coding	.	.	2726773	2726692	FALSE	60.42	27.224	14.248	16.81	23.668	Germline	Neurons	Intest.	Hypod.	Muscle	1.19585	1.38296	1.4349	0.768349	Ubiq.
chrI	2727062	2727212	putative_enhancer	transcription_initiation	no_transcription	.	.	.	.	.	.	WBGene00004920,WBGene00022128	Y71F9B.6,snr-7	2727053	2727076	FALSE	27.142	9.802	7.302	9.898	11.635	Germline	Intest.	Hypod.	Neurons	Muscle	1.52922	1.22349	0.786939	1.20149	Unclassified
chrI	2727642	2727792	coding_promoter	transcription_initiation	coding_promoter	.	.	.	WBGene00022128	Y71F9B.6	protein_coding	.	.	2727711	2727672	FALSE	35.464	128.543	196.415	37.695	33.833	Muscle	Neurons	Hypod.	Germline	Intest.	1.82314	4.02027	1.66021	0.680281	Neurons_Muscle
chrI	2728778	2728928	coding_promoter	coding_promoter	transcription_initiation	WBGene00022127	yop-1	protein_coding	.	.	.	.	.	2728930	2728907	FALSE	42.032	15.802	77.521	27.902	45.455	Muscle	Intest.	Germline	Hypod.	Neurons	2.43108	1.67907	0.967837	1.50924	Ubiq.-Biased
chrI	2738314	2738464	putative_enhancer	transcription_initiation	transcription_initiation	.	.	.	.	.	.	WBGene00022129	lron-11	2738403	2738344	FALSE	14.546	4.708	4.643	4.943	4.206	Germline	Hypod.	Neurons	Muscle	Intest.	1.9145	0.902955	0.884434	1.46265	Unclassified
chrI	2739473	2739623	putative_enhancer	transcription_initiation	transcription_initiation	.	.	.	.	.	.	WBGene00022129	lron-11	2739623	2739669	FALSE	12.87	8.172	5.388	5.554	4.573	Germline	Neurons	Hypod.	Muscle	Intest.	0.875095	1.86682	0.760057	1.57456	Unclassified
chrI	2740062	2740212	unassigned_promoter	unassigned_promoter	no_transcription	.	.	.	.	.	.	WBGene00022129	lron-11	2740081	2740076	FALSE	12.466	7.144	2.178	5.725	2.978	Germline	Neurons	Hypod.	Intest.	Muscle	0.979712	1.5346	1.72474	1.12868	Unclassified
chrI	2740944	2741094	putative_enhancer	transcription_initiation	transcription_initiation	.	.	.	.	.	.	WBGene00022129	lron-11	2741069	2741092	FALSE	15.131	10.181	3.423	7.503	5.509	Germline	Neurons	Hypod.	Intest.	Muscle	0.812208	1.72772	1.25695	1.30002	Unclassified
chrI	2741209	2741359	putative_enhancer	transcription_initiation	transcription_initiation	.	.	.	.	.	.	WBGene00022129	lron-11	2741398	2741208	FALSE	10.62	6.864	3.379	5.783	4.807	Germline	Neurons	Hypod.	Intest.	Muscle	0.870669	1.3714	1.29423	1.05748	Unclassified
chrI	2742313	2742463	putative_enhancer	transcription_initiation	transcription_initiation	.	.	.	.	.	.	WBGene00022129	lron-11	2742433	2742477	FALSE	10.409	6.503	5.616	6.321	4.08	Germline	Neurons	Hypod.	Muscle	Intest.	0.965128	1.21746	0.804514	1.80723	Unclassified
chrI	2742660	2742810	coding_promoter	transcription_initiation	coding_promoter	.	.	.	WBGene00022129	lron-11	protein_coding	.	.	2742806	2742674	TRUE	9.823	21.829	2.808	5.154	2.051	Neurons	Germline	Hypod.	Muscle	Intest.	3.81361	1.3311	1.33113	1.60673	Neurons
chrI	2742965	2743115	putative_enhancer	transcription_initiation	transcription_initiation	.	.	.	.	.	.	WBGene00022129	lron-11	2743104	2742990	FALSE	9.704	6.37	3.549	3.177	2.36	Germline	Neurons	Muscle	Hypod.	Intest.	0.868221	1.76034	1.30764	1.25833	Unclassified
chrI	2744955	2745105	putative_enhancer	transcription_initiation	no_transcription	.	.	.	.	.	.	WBGene00022129	lron-11	2745022	2744969	FALSE	11.545	7.885	4.852	5.982	3.892	Germline	Neurons	Hypod.	Muscle	Intest.	0.838113	1.55113	0.991181	1.56676	Unclassified
chrI	2745974	2746124	putative_enhancer	transcription_initiation	transcription_initiation	.	.	.	.	.	.	WBGene00022129	lron-11	2746111	2745988	FALSE	7.831	8.617	2.135	13.001	4.448	Hypod.	Neurons	Germline	Intest.	Muscle	1.19068	1.98892	1.2245	1.57588	Unclassified
chrI	2746630	2746780	other_element	no_transcription	no_transcription	.	.	.	.	.	.	WBGene00022129	lron-11	2746765	2746644	FALSE	7.494	4.905	3.809	12.975	2.176	Hypod.	Germline	Neurons	Muscle	Intest.	2.53073	0.884235	1.2091	1.92498	Unclassified
chrI	2746827	2746977	other_element	no_transcription	no_transcription	.	.	.	.	.	.	WBGene00022129	lron-11	2746962	2746841	FALSE	9.087	3.588	2.666	6.298	2.961	Germline	Hypod.	Neurons	Intest.	Muscle	0.911816	1.48375	1.5941	0.772372	Unclassified
chrI	2747651	2747801	putative_enhancer	transcription_initiation	transcription_initiation	.	.	.	.	.	.	WBGene00022129	lron-11	2747809	2747836	FALSE	6.848	2.296	1.292	10.417	3.512	Hypod.	Germline	Intest.	Neurons	Muscle	2.3588	1.4252	1.06205	1.62609	Unclassified
chrI	2747794	2747944	coding_promoter	transcription_initiation	coding_promoter	.	.	.	WBGene00022129	lron-11	protein_coding	.	.	2747888	2747836	FALSE	7.552	1.835	2.666	36.544	2.422	Hypod.	Germline	Muscle	Intest.	Neurons	7.53165	1.37779	1.3272	1.13074	Hypod.
chrI	2749181	2749331	putative_enhancer	no_transcription	transcription_initiation	.	.	.	.	.	.	.	.	2749316	2749193	FALSE	11.543	2.873	3.005	4.26	6.92	Germline	Intest.	Hypod.	Muscle	Neurons	1.11346	1.57299	1.20256	1.18014	Unclassified
chrI	2749463	2749613	putative_enhancer	transcription_initiation	transcription_initiation	.	.	.	.	.	.	.	.	2749601	2749472	FALSE	10.284	3.35	3.45	5.883	4.226	Germline	Hypod.	Intest.	Muscle	Neurons	1.15632	1.25963	1.08893	1.07655	Unclassified
chrI	2750848	2750998	putative_enhancer	transcription_initiation	transcription_initiation	.	.	.	.	.	.	.	.	2750971	2750902	FALSE	12.281	7.827	4.419	10.929	3.78	Germline	Hypod.	Neurons	Muscle	Intest.	0.716082	1.21228	1.51	1.57938	Unclassified
chrI	2751116	2751266	putative_enhancer	transcription_initiation	transcription_initiation	.	.	.	.	.	.	.	.	2751240	2751117	FALSE	18.694	8.987	4.013	12.295	4.64	Germline	Hypod.	Neurons	Intest.	Muscle	0.977309	1.12584	2.38696	0.873995	Unclassified
chrI	2752178	2752328	putative_enhancer	transcription_initiation	transcription_initiation	.	.	.	.	.	.	.	.	2752322	2752259	FALSE	12.251	3.498	3.635	5.042	5.266	Germline	Intest.	Hypod.	Muscle	Neurons	1.4976	1.09907	1.12578	1.01291	Unclassified
chrI	2753043	2753193	putative_enhancer	transcription_initiation	transcription_initiation	.	.	.	.	.	.	.	.	2753170	2753061	FALSE	34.096	11.053	6.36	9.215	62.738	Intest.	Germline	Neurons	Hypod.	Muscle	2.86709	1.71483	1.43283	0.977476	Unclassified
chrI	2754166	2754316	putative_enhancer	transcription_initiation	transcription_initiation	.	.	.	.	.	.	.	.	2754181	2754128	FALSE	22.469	6.568	3.312	3.661	4.765	Germline	Neurons	Intest.	Hypod.	Muscle	1.90346	1.60505	1.3027	0.821933	Unclassified
chrI	2755206	2755356	putative_enhancer	transcription_initiation	transcription_initiation	.	.	.	.	.	.	.	.	2755342	2755210	FALSE	28.747	11.325	2.836	6.069	4.515	Germline	Neurons	Hypod.	Intest.	Muscle	1.46073	2.15415	1.36301	1.26055	Unclassified
chrI	2755505	2755655	putative_enhancer	transcription_initiation	no_transcription	.	.	.	.	.	.	WBGene00004043	plk-2	2755597	2755519	FALSE	23.098	6.65	2.446	4.828	2.857	Germline	Neurons	Hypod.	Intest.	Muscle	1.93997	1.7063	1.50536	1.10986	Unclassified
chrI	2758265	2758415	coding_promoter	transcription_initiation	coding_promoter	.	.	.	WBGene00004043	plk-2	protein_coding	.	.	2758363	2758218	FALSE	20.36	6.55	2.02	20.211	2.414	Germline	Hypod.	Neurons	Intest.	Muscle	0.642336	2.46116	3.51229	0.92987	Germline_Neurons_Hypod.
chrI	2758664	2758814	coding_promoter	transcription_initiation	coding_promoter	.	.	.	WBGene00004043	plk-2	protein_coding	.	.	2758744	2758733	FALSE	29.888	2.28	2.162	3.534	1.679	Germline	Hypod.	Neurons	Muscle	Intest.	5.45674	1.29125	1.06166	1.39877	Germline
chrI	2761000	2761150	coding_promoter	transcription_initiation	coding_promoter	.	.	.	WBGene00022130	Y71F9B.9	protein_coding	.	.	2761138	2761014	FALSE	31.94	9.234	12.441	99.558	37.349	Hypod.	Intest.	Germline	Muscle	Neurons	2.66767	1.77923	1.2173	1.55048	Ubiq.-Biased
chrI	2762187	2762337	putative_enhancer	transcription_initiation	no_transcription	.	.	.	.	.	.	WBGene00004946	sop-3	2762211	2762201	FALSE	14.801	7.926	5.608	6.611	8.315	Germline	Intest.	Neurons	Hypod.	Muscle	1.12496	0.950162	1.35057	0.881439	Unclassified
chrI	2773893	2774043	coding_promoter	coding_promoter	transcription_initiation	WBGene00022125	Y71F9B.1	protein_coding	.	.	.	.	.	2773970	2773892	FALSE	7	18.27	4.336	54.041	23.684	Hypod.	Intest.	Neurons	Germline	Muscle	2.19405	1.09546	4.89361	0.717495	Neurons_Hypod._Intest.
chrI	2774997	2775147	putative_enhancer	transcription_initiation	no_transcription	.	.	.	.	.	.	WBGene00004946,WBGene00022125	Y71F9B.1,sop-3	2775150	2775011	FALSE	15.787	8.247	4.718	11.098	9.819	Germline	Hypod.	Intest.	Neurons	Muscle	0.950981	1.17416	0.965212	1.53037	Unclassified
chrI	2776203	2776353	coding_promoter	unassigned_promoter	coding_promoter	.	.	.	WBGene00004946	sop-3	protein_coding	.	.	2776317	2776241	FALSE	56.647	28.714	27.277	43.458	35.553	Germline	Hypod.	Intest.	Neurons	Muscle	0.870372	1.15271	1.06424	0.877245	Ubiq.
chrI	2777469	2777619	coding_promoter	no_transcription	coding_promoter	.	.	.	WBGene00022131	Y71F9B.13	protein_coding	.	.	2777604	2777450	FALSE	14.527	6.749	5.148	21.91	15.098	Hypod.	Intest.	Germline	Neurons	Muscle	1.44935	1.55495	1.24972	1.12066	Unclassified
chrI	2777860	2778010	other_element	no_transcription	no_transcription	.	.	.	.	.	.	WBGene00022131	Y71F9B.13	2777995	2777874	TRUE	28.812	5.128	2.324	12.583	9.464	Germline	Hypod.	Intest.	Neurons	Muscle	1.48178	1.38017	1.58898	1.85081	Unclassified
chrI	2778150	2778300	putative_enhancer	transcription_initiation	transcription_initiation	.	.	.	.	.	.	WBGene00022131	Y71F9B.13	2778177	2778273	FALSE	65.371	2.872	2.875	8.29	6.131	Germline	Hypod.	Intest.	Muscle	Neurons	5.25602	1.31714	1.39585	1.19558	Germline
chrI	2778411	2778561	unassigned_promoter	unassigned_promoter	no_transcription	.	.	.	.	.	.	WBGene00022131	Y71F9B.13	2778435	2778425	FALSE	86.377	6.576	5.982	38.671	7.793	Germline	Hypod.	Intest.	Neurons	Muscle	1.41467	5.20742	0.962762	0.968713	Germline_Hypod.
chrI	2778781	2778931	coding_promoter	transcription_initiation	coding_promoter	.	.	.	WBGene00022131	Y71F9B.13	protein_coding	.	.	2778883	2778823	FALSE	19.687	5.012	1.713	59.175	3.658	Hypod.	Germline	Neurons	Intest.	Muscle	4.56071	2.2183	1.54506	1.32442	Hypod.
chrI	2780094	2780244	coding_promoter	transcription_initiation	coding_promoter	.	.	.	WBGene00022131	Y71F9B.13	protein_coding	.	.	2780212	2780114	FALSE	7.518	1.959	4.143	16.957	3.341	Hypod.	Germline	Muscle	Intest.	Neurons	3.39237	0.855948	1.66068	1.63647	Hypod.
chrI	2785982	2786132	coding_promoter	no_transcription	coding_promoter	.	.	.	WBGene00020990	W03D8.9	protein_coding	.	.	2786117	2786067	FALSE	33.616	5.794	2.465	3.76	1.863	Germline	Neurons	Hypod.	Muscle	Intest.	3.37527	1.80577	1.1387	1.6005	Germline
chrI	2788231	2788381	other_element	no_transcription	no_transcription	.	.	.	.	.	.	WBGene00255550	W03D8.14	2788366	2788245	TRUE	11.856	7.514	5.679	7.205	4.46	Germline	Neurons	Hypod.	Muscle	Intest.	0.839041	1.38781	1.01574	1.47244	Unclassified
chrI	2791500	2791650	coding_promoter	coding_promoter	coding_promoter	WBGene00020989	W03D8.8	protein_coding	WBGene00020984	W03D8.1	protein_coding	.	.	2791614	2791513	FALSE	9.976	7.029	4.072	5.154	47.819	Intest.	Germline	Neurons	Hypod.	Muscle	7.57977	0.826493	1.63764	0.866561	Intest.
chrI	2800855	2801005	coding_promoter	coding_promoter	coding_promoter	WBGene00002174	itx-1	protein_coding	WBGene00020985	W03D8.2	protein_coding	.	.	2800971	2800917	FALSE	12.68	11.991	7.55	8.331	288.685	Intest.	Germline	Neurons	Hypod.	Muscle	34.9466	0.58034	1.79741	0.74136	Intest.
chrI	2801866	2802016	putative_enhancer	transcription_initiation	transcription_initiation	.	.	.	.	.	.	WBGene00002174	itx-1	2801987	2801874	FALSE	7.582	2.98	2.253	2.436	19.082	Intest.	Germline	Neurons	Hypod.	Muscle	3.98973	1.49474	1.36304	0.751825	Intest.
chrI	2803631	2803781	putative_enhancer	transcription_initiation	transcription_initiation	.	.	.	.	.	.	WBGene00002174	itx-1	2803824	2803662	FALSE	8.629	1.762	2.076	4.288	12.337	Intest.	Germline	Hypod.	Muscle	Neurons	2.19987	1.34355	1.70597	1.45254	Unclassified
chrI	2818601	2818751	coding_promoter	coding_promoter	no_transcription	WBGene00044796	W03D8.11	protein_coding	.	.	.	.	.	2818775	2818615	FALSE	14.433	5.029	2.788	18.611	4.143	Hypod.	Germline	Neurons	Intest.	Muscle	1.85573	1.57522	1.49234	0.950121	Unclassified
chrI	2825828	2825978	other_element	no_transcription	no_transcription	.	.	.	.	.	.	WBGene00004077	pop-1	2825963	2825842	FALSE	9.213	6.6	5.088	5.483	5.383	Germline	Neurons	Hypod.	Intest.	Muscle	0.769265	1.53255	0.970969	0.80055	Unclassified
chrI	2826980	2827130	non-coding_RNA	transcription_initiation	non-coding_RNA	.	.	.	WBGene00220126	W10C8.17	snoRNA	.	.	2827168	2826973	FALSE	7.775	6.091	4.321	6.751	4.168	Germline	Hypod.	Neurons	Muscle	Intest.	0.808858	0.959777	1.34931	1.12704	Low
chrI	2827493	2827643	other_element	no_transcription	no_transcription	.	.	.	.	.	.	WBGene00004077	pop-1	2827628	2827507	FALSE	4.148	4.46	5.915	3.304	1.921	Muscle	Neurons	Germline	Hypod.	Intest.	1.48262	1.98659	0.897378	1.61616	Low
chrI	2829185	2829335	putative_enhancer	transcription_initiation	transcription_initiation	.	.	.	.	.	.	WBGene00004077	pop-1	2829321	2829182	FALSE	13.939	3.934	3.71	6.239	6.678	Germline	Intest.	Hypod.	Neurons	Muscle	1.38983	1.06122	1.42262	0.927498	Unclassified
chrI	2830354	2830504	coding_promoter	no_transcription	coding_promoter	.	.	.	WBGene00004077	pop-1	protein_coding	.	.	2830489	2830368	FALSE	22.106	18.557	11.039	6.596	3.65	Germline	Neurons	Muscle	Hypod.	Intest.	0.62504	1.39514	2.5161	1.82372	Unclassified
chrI	2830804	2830954	other_element	no_transcription	no_transcription	.	.	.	.	.	.	WBGene00004077	pop-1	2830939	2830818	FALSE	39.787	3.465	2.237	2.907	2.907	Germline	Neurons	Hypod.	Intest.	Muscle	6.80102	1.28336	1.06417	0.946278	Germline
chrI	2831507	2831657	coding_promoter	unassigned_promoter	coding_promoter	.	.	.	WBGene00004077	pop-1	protein_coding	.	.	2831623	2831456	FALSE	165.821	74.092	32.421	56.879	68.773	Germline	Neurons	Intest.	Hypod.	Muscle	1.19599	1.31809	1.18085	1.28345	Ubiq.
chrI	2831838	2831988	putative_enhancer	transcription_initiation	transcription_initiation	.	.	.	.	.	.	.	.	2831959	2831965	FALSE	36.223	22.961	55.203	100.923	58.211	Hypod.	Intest.	Muscle	Germline	Neurons	1.77141	0.735835	3.36154	0.839334	Muscle_Hypod._Intest.
chrI	2833317	2833467	putative_enhancer	transcription_initiation	transcription_initiation	.	.	.	.	.	.	WBGene00021126	W10C8.3	2833320	2833308	FALSE	10.81	9.53	5.557	18.868	4.723	Hypod.	Germline	Neurons	Muscle	Intest.	2.52064	0.630521	1.62426	1.36407	Unclassified
chrI	2834250	2834400	putative_enhancer	transcription_initiation	transcription_initiation	.	.	.	.	.	.	WBGene00021126	W10C8.3	2834283	2834292	FALSE	11.458	5.029	4.974	7.722	7.175	Germline	Hypod.	Intest.	Neurons	Muscle	0.993637	1.10056	1.17029	0.921473	Unclassified
chrI	2835355	2835505	putative_enhancer	transcription_initiation	transcription_initiation	.	.	.	.	.	.	WBGene00021126	W10C8.3	2835498	2835378	FALSE	17.282	7.869	6.987	38.865	66.275	Intest.	Hypod.	Germline	Neurons	Muscle	1.72015	3.46847	1.26497	1.02484	Hypod._Intest.
chrI	2835758	2835908	putative_enhancer	transcription_initiation	transcription_initiation	.	.	.	.	.	.	WBGene00021126	W10C8.3	2835850	2835718	FALSE	20.197	14.657	2.816	48.024	9.368	Hypod.	Germline	Neurons	Intest.	Muscle	3.57129	0.717174	1.87431	2.29602	Hypod.
chrI	2836925	2837075	coding_promoter	no_transcription	coding_promoter	.	.	.	WBGene00021126	W10C8.3	protein_coding	.	.	2837060	2836898	FALSE	11.515	4.543	4.671	7.037	13.147	Intest.	Germline	Hypod.	Muscle	Neurons	1.78457	1.09132	1.15607	1.10627	Unclassified
chrI	2837866	2838016	putative_enhancer	transcription_initiation	transcription_initiation	.	.	.	.	.	.	.	.	2838004	2837919	FALSE	11.274	6.346	4.348	7.309	7.167	Germline	Hypod.	Intest.	Neurons	Muscle	1.02	1.05909	1.00658	1.37235	Unclassified
chrI	2838435	2838585	other_element	no_transcription	no_transcription	.	.	.	.	.	.	.	.	2838570	2838449	FALSE	13.938	3.136	4.722	6.723	6.114	Germline	Hypod.	Intest.	Muscle	Neurons	1.36895	1.12512	1.04537	1.65255	Unclassified
chrI	2839723	2839873	putative_enhancer	transcription_initiation	transcription_initiation	.	.	.	.	.	.	.	.	2839895	2839691	FALSE	9.764	6	4.911	10.825	3.725	Hypod.	Germline	Neurons	Muscle	Intest.	1.66244	0.871338	1.20598	1.52053	Unclassified
chrI	2841021	2841171	unassigned_promoter	transcription_initiation	unassigned_promoter	.	.	.	.	.	.	.	.	2841066	2841195	FALSE	15.903	4.692	3.151	9.765	5.513	Germline	Hypod.	Intest.	Neurons	Muscle	1.15962	1.60277	1.07369	1.32186	Unclassified
chrI	2842175	2842325	putative_enhancer	transcription_initiation	transcription_initiation	.	.	.	.	.	.	.	.	2842281	2842145	FALSE	12.185	2.304	2.789	6.081	3.466	Germline	Hypod.	Intest.	Muscle	Neurons	1.33263	1.69033	1.10747	1.13622	Unclassified
chrI	2844235	2844385	putative_enhancer	transcription_initiation	transcription_initiation	.	.	.	.	.	.	.	.	2844371	2844307	FALSE	14.034	4.56	3.135	7.279	6.177	Germline	Hypod.	Intest.	Neurons	Muscle	1.29614	1.20086	1.19356	1.31455	Unclassified
chrI	2844482	2844632	unassigned_promoter	transcription_initiation	unassigned_promoter	.	.	.	.	.	.	.	.	2844610	2844487	FALSE	10.564	3.769	3.6	10.695	6.119	Hypod.	Germline	Intest.	Neurons	Muscle	1.47198	1.17505	1.33864	0.908059	Unclassified
chrI	2845624	2845774	coding_promoter	coding_promoter	transcription_initiation	WBGene00021125	ccb-2	protein_coding	.	.	.	.	.	2845690	2845615	FALSE	7.77	4.387	2.899	6.823	6.131	Germline	Hypod.	Intest.	Neurons	Muscle	0.773814	1.07796	1.17524	1.29507	Low
chrI	2845835	2845985	unassigned_promoter	transcription_initiation	unassigned_promoter	.	.	.	.	.	.	WBGene00021125	ccb-2	2845917	2845842	TRUE	10.047	12.872	3.352	7.08	5.383	Neurons	Germline	Hypod.	Intest.	Muscle	2.18534	0.973411	1.31562	1.27412	Unclassified
chrI	2848484	2848634	unassigned_promoter	no_transcription	unassigned_promoter	.	.	.	.	.	.	WBGene00021125	ccb-2	2848619	2848529	FALSE	9.549	7.012	5.786	8.206	32.167	Intest.	Germline	Hypod.	Neurons	Muscle	5.10938	0.757335	0.948019	1.20708	Intest.
chrI	2850849	2850999	unassigned_promoter	no_transcription	unassigned_promoter	.	.	.	.	.	.	.	.	2850984	2850826	FALSE	5.009	7.02	56.832	46.689	6.666	Muscle	Hypod.	Neurons	Intest.	Germline	1.94256	5.24543	1.33526	1.8013	Muscle_Hypod.
chrI	2853810	2853960	coding_promoter	no_transcription	coding_promoter	.	.	.	WBGene00021127	W10C8.4	protein_coding	.	.	2853945	2853839	FALSE	9.98	3.638	6.093	8.262	6.202	Germline	Hypod.	Intest.	Muscle	Neurons	0.80307	1.2712	0.79712	1.90846	Unclassified
chrI	2855019	2855169	putative_enhancer	no_transcription	transcription_initiation	.	.	.	.	.	.	WBGene00021128	W10C8.5	2855154	2855136	FALSE	10.166	2.626	5.285	8.759	7.747	Germline	Hypod.	Intest.	Muscle	Neurons	0.800417	1.07148	1.18431	2.40569	Unclassified
chrI	2856445	2856595	putative_enhancer	transcription_initiation	transcription_initiation	.	.	.	.	.	.	WBGene00021128	W10C8.5	2856642	2856556	FALSE	8.506	6.427	4.97	8.405	7.388	Germline	Hypod.	Intest.	Neurons	Muscle	0.674347	1.07843	0.9477	1.11625	Unclassified
chrI	2857702	2857852	coding_promoter	coding_promoter	coding_promoter	WBGene00022116	Y71F9AL.11	protein_coding	WBGene00021128	W10C8.5	protein_coding	.	.	2857860	2857760	FALSE	8.877	9.71	25.946	38.735	32.83	Hypod.	Intest.	Muscle	Neurons	Germline	1.14226	0.907771	2.98566	2.0741	Ubiq.-Biased
chrI	2859857	2860007	coding_promoter	coding_promoter	coding_promoter	WBGene00022116	Y71F9AL.11	protein_coding	WBGene00044433	W10C8.6	protein_coding	.	.	2859973	2859860	FALSE	13.443	7.506	5.982	9.103	11.915	Germline	Intest.	Hypod.	Neurons	Muscle	0.695672	1.36599	0.991912	1.10494	Unclassified
chrI	2861127	2861277	coding_promoter	coding_promoter	transcription_initiation	WBGene00022116	Y71F9AL.11	protein_coding	.	.	.	.	.	2861282	2861100	FALSE	19.346	28.843	121.323	11.286	23.693	Muscle	Neurons	Intest.	Germline	Hypod.	4.84465	1.54507	1.84727	1.10007	Muscle
chrI	2861650	2861800	coding_promoter	coding_promoter	transcription_initiation	WBGene00022116	Y71F9AL.11	protein_coding	.	.	.	.	.	2861807	2861662	FALSE	32.658	2.181	2.914	6.099	5.2	Germline	Hypod.	Intest.	Muscle	Neurons	3.44473	1.21181	1.2426	1.83786	Germline
chrI	2861884	2862034	coding_promoter	coding_promoter	transcription_initiation	WBGene00022116	Y71F9AL.11	protein_coding	.	.	.	.	.	2861995	2861902	FALSE	11.056	5.012	6.345	17.938	10.416	Hypod.	Germline	Intest.	Muscle	Neurons	2.4631	0.687355	1.18429	1.53565	Unclassified
chrI	2864081	2864231	putative_enhancer	transcription_initiation	transcription_initiation	.	.	.	.	.	.	WBGene00022116	Y71F9AL.11	2864198	2864094	FALSE	42.987	256.263	422.782	188.874	360.896	Muscle	Intest.	Neurons	Hypod.	Germline	1.66234	1.16486	1.67335	6.63852	Soma
chrI	2866287	2866437	coding_promoter	coding_promoter	no_transcription	WBGene00022115	Y71F9AL.10	protein_coding	.	.	.	.	.	2866420	2866301	FALSE	7.279	3.901	2.895	6.198	7.86	Intest.	Germline	Hypod.	Neurons	Muscle	1.6062	0.764694	1.37852	1.23708	Low
chrI	2869936	2870086	putative_enhancer	transcription_initiation	transcription_initiation	.	.	.	.	.	.	WBGene00022115	Y71F9AL.10	2869901	2869937	FALSE	60.337	89.7	16.317	24.572	56.117	Neurons	Germline	Intest.	Hypod.	Muscle	2.70621	0.68875	2.25886	1.11792	Ubiq.-Biased
chrI	2875198	2875348	coding_promoter	no_transcription	coding_promoter	.	.	.	WBGene00022117	Y71F9AL.12	protein_coding	.	.	2875333	2875362	FALSE	57.373	7.012	6.613	8.461	12.124	Germline	Intest.	Hypod.	Neurons	Muscle	3.15871	1.44591	0.952241	0.963137	Germline
chrI	2875481	2875631	putative_enhancer	transcription_initiation	transcription_initiation	.	.	.	.	.	.	WBGene00004412	rpl-1	2875509	2875585	FALSE	57.366	7.102	8.649	12.621	15.678	Germline	Intest.	Hypod.	Muscle	Neurons	2.3709	1.27399	1.06202	1.34191	Unclassified
chrI	2876076	2876226	putative_enhancer	no_transcription	transcription_initiation	.	.	.	.	.	.	WBGene00004412	rpl-1	2876211	2876232	FALSE	43.239	13.743	8.759	16.993	26.921	Germline	Intest.	Hypod.	Neurons	Muscle	1.0604	1.61041	0.96795	1.36589	Ubiq.
chrI	2876502	2876652	coding_promoter	coding_promoter	coding_promoter	WBGene00022114	Y71F9AL.9	protein_coding	WBGene00004412	rpl-1	protein_coding	.	.	2876569	2876465	FALSE	215.575	131.119	124.294	129.62	144.372	Germline	Intest.	Neurons	Hypod.	Muscle	0.971001	0.930327	1.20337	0.738677	Ubiq.
chrI	2876647	2876797	coding_promoter	coding_promoter	coding_promoter	WBGene00022114	Y71F9AL.9	protein_coding	WBGene00004412	rpl-1	protein_coding	.	.	2876834	2876736	FALSE	167.179	103.715	124.045	129.243	133.054	Germline	Intest.	Hypod.	Muscle	Neurons	0.813715	1.03281	0.742089	1.42257	Ubiq.
chrI	2877205	2877355	putative_enhancer	transcription_initiation	no_transcription	.	.	.	.	.	.	WBGene00022114	Y71F9AL.9	2877224	2877219	TRUE	23.313	8.707	14.43	14.817	18.568	Germline	Intest.	Hypod.	Muscle	Neurons	0.836004	1.24374	0.721235	1.98111	Ubiq.
chrI	2878649	2878799	putative_enhancer	no_transcription	transcription_initiation	.	.	.	.	.	.	WBGene00022113	Y71F9AL.8	2878784	2878762	FALSE	25.962	6.921	5.065	10.425	15.808	Germline	Intest.	Hypod.	Neurons	Muscle	1.08953	1.51987	1.16747	1.22671	Unclassified
chrI	2880892	2881042	putative_enhancer	no_transcription	transcription_initiation	.	.	.	.	.	.	WBGene00022113,WBGene00022118	Y71F9AL.8,dnc-5	2881027	2881009	TRUE	31.606	7.316	3.198	6.295	6.49	Germline	Neurons	Intest.	Hypod.	Muscle	2.28077	1.4544	1.03366	1.41341	Unclassified
chrI	2887300	2887450	unassigned_promoter	unassigned_promoter	transcription_initiation	.	.	.	.	.	.	WBGene00000199	arx-1	2887434	2887275	FALSE	12.738	8.559	12.323	10.471	11.377	Germline	Muscle	Intest.	Hypod.	Neurons	0.436272	1.67926	1.07178	1.03443	Ubiq.
chrI	2887713	2887863	coding_promoter	coding_promoter	transcription_initiation	WBGene00022112	Y71F9AL.7	protein_coding	.	.	.	.	.	2887784	2887800	FALSE	15.073	6.6	4.214	8.247	8.407	Germline	Intest.	Hypod.	Neurons	Muscle	1.18986	1.02082	1.00955	1.43991	Unclassified
chrI	2888791	2888941	non-coding_RNA	transcription_initiation	non-coding_RNA	.	.	.	WBGene00220195	Y71F9AL.24	snoRNA	.	.	2888945	2888745	FALSE	21.82	7.531	5.057	8.461	7.296	Germline	Hypod.	Neurons	Intest.	Muscle	1.68692	0.970514	1.19347	1.1131	Unclassified
chrI	2889519	2889669	putative_enhancer	transcription_initiation	no_transcription	.	.	.	.	.	.	WBGene00000199	arx-1	2889630	2889533	FALSE	12.619	16.344	10.181	7.832	10.12	Neurons	Germline	Muscle	Intest.	Hypod.	2.44036	0.56301	1.51985	1.30612	Unclassified
chrI	2890356	2890506	putative_enhancer	transcription_initiation	transcription_initiation	.	.	.	.	.	.	WBGene00000199,WBGene00022111	Y71F9AL.6,arx-1	2890472	2890378	FALSE	15.434	5.942	3.312	7.447	4.874	Germline	Hypod.	Neurons	Intest.	Muscle	1.40105	0.929507	1.64668	1.03084	Unclassified
chrI	2890689	2890839	putative_enhancer	transcription_initiation	transcription_initiation	.	.	.	.	.	.	WBGene00000199,WBGene00022111	Y71F9AL.6,arx-1	2890823	2890659	FALSE	33.087	5.893	4.947	6.326	6.185	Germline	Hypod.	Intest.	Neurons	Muscle	3.33088	1.05287	0.860565	1.07117	Germline
chrI	2895107	2895257	unassigned_promoter	unassigned_promoter	transcription_initiation	.	.	.	.	.	.	.	.	2895225	2895138	FALSE	23.675	8.099	6.376	6.023	6.574	Germline	Neurons	Intest.	Muscle	Hypod.	1.64858	1.38718	0.735027	1.65772	Unclassified
chrI	2901020	2901170	coding_promoter	coding_promoter	coding_promoter	WBGene00001791	gst-43	protein_coding	WBGene00022119	copa-1	protein_coding	.	.	2901119	2901028	FALSE	45.85	28.162	9.373	23.087	21.391	Germline	Neurons	Hypod.	Intest.	Muscle	0.867139	1.5527	1.02781	1.64321	Ubiq.
chrI	2904169	2904319	putative_enhancer	transcription_initiation	no_transcription	.	.	.	.	.	.	WBGene00022110	Y71F9AL.4	2904349	2904183	FALSE	25.509	5.514	6.758	9.928	7.438	Germline	Hypod.	Intest.	Muscle	Neurons	1.68975	1.28033	0.811515	1.40636	Unclassified
chrI	2905737	2905887	putative_enhancer	transcription_initiation	no_transcription	.	.	.	.	.	.	WBGene00022110	Y71F9AL.4	2905877	2905751	FALSE	58.595	4.782	2.725	3.745	4.448	Germline	Neurons	Intest.	Hypod.	Muscle	6.58841	1.37879	1.21299	0.936085	Germline
chrI	2907996	2908146	other_element	no_transcription	no_transcription	.	.	.	.	.	.	WBGene00004049	parp-1	2908131	2908010	TRUE	17.66	3.16	3.285	5.327	4.519	Germline	Hypod.	Intest.	Muscle	Neurons	2.24213	1.15335	1.00929	1.10967	Unclassified
chrI	2917145	2917295	other_element	no_transcription	no_transcription	.	.	.	.	.	.	WBGene00004049,WBGene00022108	Y71F9AL.2,parp-1	2917280	2917159	TRUE	15.933	3.942	3.08	10.644	3.909	Germline	Hypod.	Neurons	Intest.	Muscle	0.953349	2.27512	1.1586	1.0596	Unclassified
chrI	2917509	2917659	other_element	no_transcription	no_transcription	.	.	.	.	.	.	WBGene00004049,WBGene00022108	Y71F9AL.2,parp-1	2917644	2917523	TRUE	16.362	4.65	3.726	5.001	4.519	Germline	Hypod.	Neurons	Intest.	Muscle	2.0729	0.904452	1.24844	0.941487	Unclassified
chrI	2924780	2924930	coding_promoter	coding_promoter	coding_promoter	WBGene00022107	Y71F9AL.1	protein_coding	WBGene00004049	parp-1	protein_coding	.	.	2924949	2924834	FALSE	11.052	2.716	2.95	2.094	1.42	Germline	Muscle	Neurons	Hypod.	Intest.	1.96924	1.03474	1.6714	1.60684	Unclassified
chrI	2925099	2925249	putative_enhancer	transcription_initiation	transcription_initiation	.	.	.	.	.	.	WBGene00004049,WBGene00022107	Y71F9AL.1,parp-1	2925295	2925130	FALSE	31.253	20.074	11.295	8.407	7	Germline	Neurons	Muscle	Hypod.	Intest.	0.862564	1.48735	1.83159	1.22066	Unclassified
chrI	2927795	2927945	putative_enhancer	transcription_initiation	transcription_initiation	.	.	.	.	.	.	WBGene00004049,WBGene00022107	Y71F9AL.1,parp-1	2927759	2927929	TRUE	28.399	14.699	12.221	13.289	15.365	Germline	Intest.	Neurons	Hypod.	Muscle	1.1916	0.8706	1.3811	0.733274	Ubiq.
chrI	2928124	2928274	coding_promoter	coding_promoter	coding_promoter	WBGene00022122	trap-1	protein_coding	WBGene00004049	parp-1	protein_coding	.	.	2928232	2928138	FALSE	55.875	79.385	51.473	79.926	104.865	Intest.	Hypod.	Neurons	Germline	Muscle	1.32226	0.827068	2.63766	0.485871	Ubiq.
chrI	2929660	2929810	coding_promoter	coding_promoter	transcription_initiation	WBGene00003836	nxt-1	protein_coding	.	.	.	.	.	2929813	2929711	FALSE	54.813	12.451	11.138	14.598	16.697	Germline	Intest.	Hypod.	Neurons	Muscle	2.08212	1.22427	0.91866	0.980912	Ubiq.
chrI	2930243	2930393	putative_enhancer	transcription_initiation	transcription_initiation	.	.	.	.	.	.	WBGene00003836	nxt-1	2930237	2930362	TRUE	15.752	8.246	10.381	12.443	7.426	Germline	Hypod.	Muscle	Neurons	Intest.	0.895081	0.775093	1.45011	1.39068	Unclassified
chrI	2935660	2935810	coding_promoter	coding_promoter	transcription_initiation	WBGene00022121	cogc-3	protein_coding	.	.	.	.	.	2935785	2935641	FALSE	104.759	89.627	87.824	9.233	60.558	Germline	Neurons	Muscle	Intest.	Hypod.	0.623332	0.862307	2.11492	6.47804	Germline_Neurons_Muscle_Intest.
chrI	2944685	2944835	putative_enhancer	no_transcription	transcription_initiation	.	.	.	.	.	.	WBGene00022121	cogc-3	2944820	2944827	FALSE	28.176	4.485	5.163	5.923	4.026	Germline	Hypod.	Muscle	Neurons	Intest.	3.28595	0.69394	1.40863	1.39329	Germline
chrI	2944865	2945015	unassigned_promoter	transcription_initiation	unassigned_promoter	.	.	.	.	.	.	WBGene00022121	cogc-3	2945027	2944827	FALSE	20.207	2.164	9.35	6.507	2.974	Germline	Muscle	Hypod.	Intest.	Neurons	0.98393	2.24136	1.99161	1.07359	Unclassified
chrI	2945478	2945628	putative_enhancer	transcription_initiation	transcription_initiation	.	.	.	.	.	.	WBGene00022121	cogc-3	2945648	2945527	FALSE	16.088	4.592	5.018	22.448	10.6	Hypod.	Germline	Intest.	Muscle	Neurons	2.08942	1.05961	1.48938	1.12072	Unclassified
chrI	2945810	2945960	putative_enhancer	transcription_initiation	no_transcription	.	.	.	.	.	.	WBGene00022121	cogc-3	2946009	2945824	FALSE	13.507	4.872	5.254	41.29	6.428	Hypod.	Germline	Intest.	Muscle	Neurons	4.48284	1.39694	0.974111	1.08658	Hypod.
chrI	2959263	2959413	other_element	no_transcription	no_transcription	.	.	.	.	.	.	WBGene00000237	bam-2	2959398	2959277	FALSE	7.119	5.835	3.265	4.586	14.133	Intest.	Germline	Neurons	Hypod.	Muscle	3.24736	0.603273	1.66665	1.08918	Intest.
chrI	2960617	2960767	putative_enhancer	no_transcription	transcription_initiation	.	.	.	.	.	.	WBGene00000237	bam-2	2960752	2960631	FALSE	10.811	15.818	8.271	13.062	51.018	Intest.	Neurons	Hypod.	Germline	Muscle	2.66092	1.51257	1.76993	0.666447	Ubiq.-Biased
chrI	2962105	2962255	putative_enhancer	transcription_initiation	transcription_initiation	.	.	.	.	.	.	WBGene00000237	bam-2	2962274	2962210	FALSE	14.344	9.045	8.775	5.128	25.789	Intest.	Germline	Neurons	Muscle	Hypod.	2.66524	0.893283	0.999678	2.09018	Unclassified
chrI	2962420	2962570	coding_promoter	transcription_initiation	coding_promoter	.	.	.	WBGene00000237	bam-2	protein_coding	.	.	2962529	2962434	FALSE	13.994	8.707	4.821	4.543	42.386	Intest.	Germline	Neurons	Muscle	Hypod.	4.81764	0.812234	1.63874	1.56352	Intest.
chrI	2964484	2964634	putative_enhancer	transcription_initiation	transcription_initiation	.	.	.	.	.	.	.	.	2964657	2964479	FALSE	14.034	4.872	4.025	4.601	6.824	Germline	Intest.	Neurons	Hypod.	Muscle	1.3065	1.20318	1.29334	0.899012	Unclassified
chrI	2965536	2965686	putative_enhancer	transcription_initiation	transcription_initiation	.	.	.	.	.	.	.	.	2965654	2965565	FALSE	11.453	3.654	4.265	5.837	4.582	Germline	Hypod.	Intest.	Muscle	Neurons	1.41364	1.1547	0.894126	1.16317	Unclassified
chrI	2966470	2966620	putative_enhancer	no_transcription	transcription_initiation	.	.	.	.	.	.	.	.	2966605	2966457	FALSE	14.37	7.366	5.313	8.986	6.064	Germline	Hypod.	Neurons	Intest.	Muscle	1.10271	0.996978	1.42162	0.911744	Unclassified
chrI	2967168	2967318	other_element	no_transcription	no_transcription	.	.	.	.	.	.	.	.	2967303	2967182	FALSE	11.211	4.823	4.372	8.504	7.075	Germline	Hypod.	Intest.	Neurons	Muscle	0.889983	1.13773	1.37705	0.935178	Unclassified
chrI	2967715	2967865	putative_enhancer	no_transcription	transcription_initiation	.	.	.	.	.	.	.	.	2967850	2967682	FALSE	17.224	7.02	6.695	90.97	9.105	Hypod.	Germline	Intest.	Neurons	Muscle	8.00831	1.21678	1.08276	0.955253	Hypod.
chrI	2969655	2969805	unassigned_promoter	transcription_initiation	unassigned_promoter	.	.	.	.	.	.	.	.	2969720	2969758	FALSE	15.478	5.259	3.237	6.723	3.838	Germline	Hypod.	Neurons	Intest.	Muscle	1.54529	1.08913	1.57797	0.943864	Unclassified
chrI	2970731	2970881	putative_enhancer	no_transcription	transcription_initiation	.	.	.	.	.	.	.	.	2970866	2970727	FALSE	12.434	4.987	3.887	13.401	5.939	Hypod.	Germline	Intest.	Neurons	Muscle	1.58757	1.37786	0.993325	1.11075	Unclassified
chrI	2971081	2971231	putative_enhancer	transcription_initiation	no_transcription	.	.	.	.	.	.	.	.	2971195	2971095	FALSE	15.545	3.778	3.62	10.053	6.428	Germline	Hypod.	Intest.	Neurons	Muscle	1.08987	1.52389	1.48507	0.999221	Unclassified
chrI	2974815	2974965	putative_enhancer	transcription_initiation	transcription_initiation	.	.	.	.	.	.	.	.	2975000	2974827	FALSE	11.235	5.498	2.58	5.439	3.963	Germline	Neurons	Hypod.	Intest.	Muscle	1.11225	1.28164	1.26661	1.19725	Unclassified
chrI	2976343	2976493	putative_enhancer	no_transcription	transcription_initiation	.	.	.	.	.	.	.	.	2976478	2976296	FALSE	12.652	8.823	3.639	8.359	7.092	Germline	Neurons	Hypod.	Intest.	Muscle	0.799292	1.31906	1.20071	1.42182	Unclassified
chrI	2978607	2978757	putative_enhancer	no_transcription	transcription_initiation	.	.	.	.	.	.	.	.	2978742	2978612	FALSE	24.983	4.107	3.407	5.768	3.529	Germline	Hypod.	Neurons	Intest.	Muscle	2.90433	1.18233	1.32149	0.865923	Unclassified
chrI	2979652	2979802	putative_enhancer	no_transcription	transcription_initiation	.	.	.	.	.	.	.	.	2979787	2979714	FALSE	11.272	3.423	2.324	5.539	4.402	Germline	Hypod.	Intest.	Neurons	Muscle	1.4588	1.13306	1.03152	1.38579	Unclassified
chrI	2984458	2984608	unassigned_promoter	unassigned_promoter	no_transcription	.	.	.	.	.	.	WBGene00022123	Y71F9AR.2	2984608	2984472	FALSE	8.965	4.567	3.143	4.785	3.897	Germline	Hypod.	Neurons	Intest.	Muscle	1.29807	0.757737	1.55011	0.868845	Unclassified
chrI	2985179	2985329	coding_promoter	transcription_initiation	coding_promoter	.	.	.	WBGene00022123	Y71F9AR.2	protein_coding	.	.	2985377	2985180	FALSE	14.156	12.895	89.694	10.025	8.361	Muscle	Germline	Neurons	Hypod.	Intest.	14.3839	0.571915	1.70133	1.13309	Muscle
chrI	2995978	2996128	coding_promoter	coding_promoter	coding_promoter	WBGene00001046	dnj-28	protein_coding	WBGene00022124	supr-1	protein_coding	.	.	2996113	2995998	FALSE	88.183	52.581	17.809	9.075	5.818	Germline	Neurons	Muscle	Hypod.	Intest.	0.909549	2.46209	2.84078	1.56391	Unclassified
chrI	2996293	2996443	coding_promoter	coding_promoter	transcription_initiation	WBGene00001046	dnj-28	protein_coding	.	.	.	.	.	2996440	2996383	FALSE	83.945	68.364	36.379	25.12	20.451	Germline	Neurons	Muscle	Hypod.	Intest.	0.658369	1.64925	2.1035	1.12281	Ubiq.-Biased
chrI	2996728	2996878	other_element	no_transcription	no_transcription	.	.	.	.	.	.	WBGene00001046	dnj-28	2996863	2996742	FALSE	24.506	9.284	6.179	8.56	8.228	Germline	Neurons	Hypod.	Intest.	Muscle	1.45486	1.33218	1.02599	0.987845	Unclassified
chrI	3004036	3004186	putative_enhancer	transcription_initiation	transcription_initiation	.	.	.	.	.	.	WBGene00021838	Y54E10BL.3	3004157	3004011	FALSE	7.126	28.178	9.834	4.117	8.925	Neurons	Muscle	Intest.	Germline	Hypod.	2.46387	1.53748	1.88929	1.16911	Unclassified
chrI	3010415	3010565	coding_promoter	coding_promoter	transcription_initiation	WBGene00000625	col-48	protein_coding	.	.	.	.	.	3010583	3010420	FALSE	13.758	22.739	5.388	154.643	3.537	Hypod.	Neurons	Germline	Muscle	Intest.	5.35433	3.01458	1.31231	1.8423	Neurons_Hypod.
chrI	3011798	3011948	coding_promoter	coding_promoter	no_transcription	WBGene00021837	Y54E10BL.1	protein_coding	.	.	.	.	.	3011933	3011812	FALSE	14.129	6.946	4.596	50.638	6.745	Hypod.	Germline	Neurons	Intest.	Muscle	5.03779	1.17131	1.19941	1.18431	Hypod.
chrI	3014748	3014898	putative_enhancer	transcription_initiation	transcription_initiation	.	.	.	.	.	.	WBGene00003186	mek-2	3014784	3014802	FALSE	8.262	43.492	54.498	6.397	5.818	Muscle	Neurons	Germline	Hypod.	Intest.	1.43783	9.83889	0.852387	1.11688	Neurons_Muscle
chrI	3015398	3015548	coding_promoter	coding_promoter	coding_promoter	WBGene00021843	Y54E10BR.4	protein_coding	WBGene00003186	mek-2	protein_coding	.	.	3015539	3015452	FALSE	23.378	19.389	15.934	19.023	12.675	Germline	Neurons	Hypod.	Muscle	Intest.	0.650904	1.2369	0.823599	1.77002	Ubiq.
chrI	3015707	3015857	coding_promoter	transcription_initiation	coding_promoter	.	.	.	WBGene00003186	mek-2	protein_coding	.	.	3015832	3015724	FALSE	9.672	2.667	4.372	8.993	3.968	Germline	Hypod.	Muscle	Intest.	Neurons	0.675575	1.63554	1.40156	1.39014	Unclassified
chrI	3019566	3019716	putative_enhancer	no_transcription	transcription_initiation	.	.	.	.	.	.	WBGene00021843	Y54E10BR.4	3019701	3019595	TRUE	10.834	13.127	4.793	25.298	17.061	Hypod.	Intest.	Neurons	Germline	Muscle	1.48922	1.04756	2.32834	1.01982	Unclassified
chrI	3019829	3019979	other_element	no_transcription	no_transcription	.	.	.	.	.	.	WBGene00021843	Y54E10BR.4	3019964	3019843	FALSE	7.828	33.904	5.935	50.597	41.614	Hypod.	Intest.	Neurons	Germline	Muscle	1.1933	0.972972	8.52343	0.566417	Neurons_Hypod._Intest.
chrI	3023226	3023376	other_element	no_transcription	no_transcription	.	.	.	.	.	.	WBGene00021842	Y54E10BR.3	3023361	3023240	FALSE	9.182	5.21	10.74	6.464	3.663	Muscle	Germline	Hypod.	Neurons	Intest.	2.38505	1.01433	1.06141	1.44951	Unclassified
chrI	3032845	3032995	coding_promoter	coding_promoter	transcription_initiation	WBGene00021841	Y54E10BR.2	protein_coding	.	.	.	.	.	3032987	3032912	FALSE	32.311	19.941	17.349	20.297	25.367	Germline	Intest.	Hypod.	Neurons	Muscle	0.825499	1.30502	0.818644	1.00654	Ubiq.
chrI	3035123	3035273	putative_enhancer	transcription_initiation	no_transcription	.	.	.	.	.	.	WBGene00003387	mod-5	3035221	3035137	FALSE	20.696	5.128	4.183	8.387	5.392	Germline	Hypod.	Intest.	Neurons	Muscle	1.72093	1.4296	0.93905	1.11626	Unclassified
chrI	3035946	3036096	other_element	no_transcription	no_transcription	.	.	.	.	.	.	WBGene00003387	mod-5	3036081	3035960	FALSE	14.495	9.455	10.606	5.572	8.887	Germline	Muscle	Neurons	Intest.	Hypod.	0.606122	1.28877	1.31021	1.6291	Unclassified
chrI	3038054	3038204	other_element	no_transcription	no_transcription	.	.	.	.	.	.	WBGene00003387	mod-5	3038189	3038068	FALSE	12.468	2.222	1.276	3.618	5.312	Germline	Intest.	Hypod.	Neurons	Muscle	1.61014	1.45363	1.44222	1.43197	Unclassified
chrI	3049444	3049594	coding_promoter	unassigned_promoter	coding_promoter	.	.	.	WBGene00003387	mod-5	protein_coding	.	.	3049635	3049407	FALSE	4.116	4.963	2.206	24.649	5.509	Hypod.	Intest.	Neurons	Germline	Muscle	4.49593	0.924514	2.11059	1.03505	Hypod.
chrI	3059138	3059288	coding_promoter	coding_promoter	coding_promoter	WBGene00021840	pign-1	protein_coding	WBGene00021846	ztf-23	protein_coding	.	.	3059235	3059145	FALSE	34.059	22.344	32.767	17.12	27.648	Germline	Muscle	Intest.	Neurons	Hypod.	0.470913	1.70085	1.02638	1.63637	Ubiq.
chrI	3069453	3069603	putative_enhancer	transcription_initiation	no_transcription	.	.	.	.	.	.	WBGene00000205	arx-7	3069614	3069467	TRUE	28.151	10.534	10.657	9.23	7.856	Germline	Muscle	Neurons	Hypod.	Intest.	1.26058	1.08815	1.47196	1.16893	Unclassified
chrI	3070089	3070239	coding_promoter	transcription_initiation	coding_promoter	.	.	.	WBGene00000205	arx-7	protein_coding	.	.	3070063	3070242	FALSE	69.101	20.541	17.36	23.11	31.314	Germline	Intest.	Hypod.	Neurons	Muscle	1.42819	1.37179	0.90252	1.07365	Ubiq.
chrI	3085143	3085293	other_element	no_transcription	no_transcription	.	.	.	.	.	.	WBGene00019698	riok-1	3085278	3085157	FALSE	12.164	4.79	3.151	31.474	12.371	Hypod.	Intest.	Germline	Neurons	Muscle	2.67104	1.50756	1.44199	1.43339	Unclassified
chrI	3085397	3085547	putative_enhancer	transcription_initiation	no_transcription	.	.	.	.	.	.	WBGene00019698	riok-1	3085536	3085411	FALSE	10.869	6.288	3.482	34.09	27.426	Hypod.	Intest.	Germline	Neurons	Muscle	1.2738	3.85638	0.930158	1.72053	Hypod._Intest.
chrI	3087189	3087339	putative_enhancer	transcription_initiation	transcription_initiation	.	.	.	.	.	.	WBGene00019698	riok-1	3087316	3087154	FALSE	7.829	42.444	7.392	6.683	6.878	Neurons	Germline	Muscle	Intest.	Hypod.	9.75198	0.487698	1.49019	1.02727	Neurons
chrI	3089162	3089312	putative_enhancer	transcription_initiation	transcription_initiation	.	.	.	.	.	.	WBGene00019698	riok-1	3089257	3089220	FALSE	8.533	5.341	4.139	14.907	3.947	Hypod.	Germline	Neurons	Muscle	Intest.	2.56557	0.855789	1.22214	1.43348	Unclassified
chrI	3089790	3089940	putative_enhancer	transcription_initiation	no_transcription	.	.	.	.	.	.	WBGene00019698	riok-1	3089900	3089804	FALSE	7.182	3.07	1.063	4.629	5.183	Germline	Intest.	Hypod.	Neurons	Muscle	0.938436	1.08079	1.1425	2.43033	Low
chrI	3091279	3091429	other_element	no_transcription	no_transcription	.	.	.	.	.	.	WBGene00019698	riok-1	3091414	3091293	TRUE	7.647	6.995	6.486	4.102	3.763	Germline	Neurons	Muscle	Hypod.	Intest.	0.594663	0.938255	2.29724	1.14113	Low
chrI	3094264	3094414	coding_promoter	coding_promoter	no_transcription	WBGene00003654	nhr-64	protein_coding	.	.	.	.	.	3094429	3094278	FALSE	10.81	2.544	1.418	4.043	6.135	Germline	Intest.	Hypod.	Neurons	Muscle	1.14354	1.67925	1.45863	1.44532	Unclassified
chrI	3096262	3096412	coding_promoter	transcription_initiation	coding_promoter	.	.	.	WBGene00019698	riok-1	protein_coding	.	.	3096412	3096233	FALSE	21.925	57.056	51.363	43.843	34.981	Neurons	Muscle	Hypod.	Intest.	Germline	0.922219	1.81536	1.15782	2.50982	Ubiq.-Biased
chrI	3097464	3097614	putative_enhancer	transcription_initiation	no_transcription	.	.	.	.	.	.	WBGene00003654	nhr-64	3097451	3097478	FALSE	7.675	12.098	2.343	4.173	6.858	Neurons	Germline	Intest.	Hypod.	Muscle	3.01026	0.746409	1.64079	1.11258	Neurons
chrI	3098510	3098660	other_element	no_transcription	no_transcription	.	.	.	.	.	.	WBGene00003654	nhr-64	3098645	3098524	FALSE	8.163	5.901	4.013	6.15	4.84	Germline	Hypod.	Neurons	Intest.	Muscle	0.917145	0.760139	1.46345	0.96282	Unclassified
chrI	3098784	3098934	putative_enhancer	transcription_initiation	transcription_initiation	.	.	.	.	.	.	WBGene00003654	nhr-64	3098774	3098816	FALSE	8.754	7.506	3.742	8.102	6.181	Germline	Hypod.	Neurons	Intest.	Muscle	0.780475	0.829985	1.51462	1.21711	Unclassified
chrI	3099948	3100098	putative_enhancer	transcription_initiation	transcription_initiation	.	.	.	.	.	.	WBGene00003654	nhr-64	3100057	3099945	FALSE	8.997	5.292	7.428	7.093	7.814	Germline	Intest.	Muscle	Hypod.	Neurons	0.73211	0.809205	1.45482	1.06566	Unclassified
chrI	3100923	3101073	putative_enhancer	transcription_initiation	transcription_initiation	.	.	.	.	.	.	WBGene00003654	nhr-64	3101041	3100940	FALSE	12.339	25.668	6.715	7.475	9.276	Neurons	Germline	Intest.	Hypod.	Muscle	3.99781	0.867067	1.31658	0.744011	Neurons
chrI	3101800	3101950	coding_promoter	coding_promoter	unassigned_promoter	WBGene00003654	nhr-64	protein_coding	.	.	.	.	.	3101958	3101771	FALSE	20.51	104.704	239.604	143.765	157.169	Muscle	Intest.	Hypod.	Neurons	Germline	2.13777	1.11931	1.09981	9.62849	Soma
chrI	3102198	3102348	unassigned_promoter	transcription_initiation	unassigned_promoter	.	.	.	.	.	.	WBGene00003654	nhr-64	3102308	3102263	FALSE	5.779	4.461	23.867	25.706	10.432	Hypod.	Muscle	Intest.	Germline	Neurons	0.780419	3.06573	2.62278	0.804708	Muscle_Hypod.
chrI	3103187	3103337	coding_promoter	coding_promoter	unassigned_promoter	WBGene00003654	nhr-64	protein_coding	.	.	.	.	.	3103252	3103200	FALSE	8.902	3.663	6.652	21.966	26.006	Intest.	Hypod.	Germline	Muscle	Neurons	1.20095	3.80936	0.578477	2.35727	Hypod._Intest.
chrI	3105185	3105335	putative_enhancer	transcription_initiation	transcription_initiation	.	.	.	.	.	.	WBGene00003654	nhr-64	3105222	3105224	FALSE	13.788	17.242	7.345	5.072	5.087	Neurons	Germline	Muscle	Intest.	Hypod.	2.25787	0.900127	1.89682	1.02323	Unclassified
chrI	3105535	3105685	unassigned_promoter	no_transcription	unassigned_promoter	.	.	.	.	.	.	WBGene00003654	nhr-64	3105670	3105594	FALSE	52.607	3.926	3.998	5.141	4.945	Germline	Hypod.	Intest.	Muscle	Neurons	7.03948	1.02697	0.936368	1.11823	Germline
chrI	3105782	3105932	other_element	no_transcription	no_transcription	.	.	.	.	.	.	WBGene00003654	nhr-64	3105917	3105796	FALSE	52.626	6.658	2.194	5.653	5.25	Germline	Neurons	Hypod.	Intest.	Muscle	4.23485	1.54523	1.06449	1.71167	Germline
chrI	3106565	3106715	putative_enhancer	transcription_initiation	transcription_initiation	.	.	.	.	.	.	WBGene00003654	nhr-64	3106719	3106571	FALSE	17.289	7.893	14.966	15.485	14.071	Germline	Hypod.	Muscle	Intest.	Neurons	0.742434	0.70731	1.61115	1.44303	Unclassified
chrI	3110727	3110877	coding_promoter	transcription_initiation	coding_promoter	.	.	.	WBGene00195056	C45E1.5	protein_coding	.	.	3110836	3110725	FALSE	14.636	8.526	84.751	7.534	12.567	Muscle	Germline	Intest.	Neurons	Hypod.	12.5768	0.726816	1.2208	1.43354	Muscle
chrI	3113686	3113836	other_element	no_transcription	no_transcription	.	.	.	.	.	.	.	.	3113821	3113700	FALSE	9.918	6.995	3.029	9.505	41.989	Intest.	Germline	Hypod.	Neurons	Muscle	6.54949	0.662445	1.15532	1.97636	Intest.
chrI	3114016	3114166	other_element	no_transcription	no_transcription	.	.	.	.	.	.	.	.	3114151	3114030	FALSE	6.76	4.881	4.395	9.648	29.114	Intest.	Hypod.	Germline	Neurons	Muscle	2.9357	2.12029	0.827151	1.05529	Unclassified
chrI	3117411	3117561	putative_enhancer	transcription_initiation	no_transcription	.	.	.	.	.	.	WBGene00016663	C45E1.4	3117515	3117425	FALSE	12.621	9.563	4.261	28.037	21.834	Hypod.	Intest.	Germline	Neurons	Muscle	1.30309	2.68621	0.714393	1.96454	Unclassified
chrI	3119099	3119249	coding_promoter	transcription_initiation	coding_promoter	.	.	.	WBGene00016663	C45E1.4	protein_coding	.	.	3119293	3119114	FALSE	9.705	11.069	9.172	86.914	106.427	Intest.	Hypod.	Neurons	Germline	Muscle	1.2429	6.3923	2.06547	0.500888	Hypod._Intest.
chrI	3121750	3121900	putative_enhancer	transcription_initiation	transcription_initiation	.	.	.	.	.	.	.	.	3121846	3121753	FALSE	9.482	6	3.501	26.317	15.152	Hypod.	Intest.	Germline	Neurons	Muscle	1.68671	2.64512	0.814759	1.49269	Unclassified
chrI	3122056	3122206	putative_enhancer	transcription_initiation	transcription_initiation	.	.	.	.	.	.	.	.	3122230	3122148	FALSE	12.062	10.632	2.816	22.022	33.803	Intest.	Hypod.	Germline	Neurons	Muscle	1.5313	2.94296	0.570938	3.24279	Germline_Neurons_Hypod._Intest.
chrI	3123714	3123864	putative_enhancer	transcription_initiation	no_transcription	.	.	.	.	.	.	.	.	3123838	3123728	FALSE	5.925	7.621	5.195	5.783	7.346	Neurons	Intest.	Germline	Hypod.	Muscle	1.3084	1.82583	0.671471	0.784312	Low
chrI	3129733	3129883	putative_enhancer	no_transcription	transcription_initiation	.	.	.	.	.	.	.	.	3129868	3129735	FALSE	9.764	6.847	4.041	5.768	45.485	Intest.	Germline	Neurons	Hypod.	Muscle	7.21449	0.728586	1.57576	1.06521	Intest.
chrI	3137052	3137202	coding_promoter	coding_promoter	no_transcription	WBGene00000626	col-49	protein_coding	.	.	.	.	.	3137193	3137066	FALSE	9.09	3.111	4.265	40.483	3.228	Hypod.	Germline	Muscle	Intest.	Neurons	6.25678	1.16512	1.50499	0.990126	Hypod.
chrI	3140604	3140754	coding_promoter	unassigned_promoter	coding_promoter	.	.	.	WBGene00045387	K09H9.8	protein_coding	.	.	3140752	3140575	FALSE	16.826	4.461	7.798	122.885	4.531	Hypod.	Germline	Muscle	Intest.	Neurons	10.9343	0.974704	2.34358	0.942902	Hypod.
chrI	3143150	3143300	coding_promoter	transcription_initiation	coding_promoter	.	.	.	WBGene00019597	K09H9.5	protein_coding	.	.	3143288	3143174	FALSE	15.416	4.263	3.47	46.94	4.465	Hypod.	Germline	Intest.	Neurons	Muscle	4.78499	2.20424	0.847575	1.17479	Hypod.
chrI	3147846	3147996	coding_promoter	coding_promoter	coding_promoter	WBGene00019595	K09H9.2	protein_coding	WBGene00003062	lpd-6	protein_coding	.	.	3147975	3147858	FALSE	34.667	11.975	14.371	11.253	15.227	Germline	Intest.	Muscle	Neurons	Hypod.	1.42014	0.783036	1.44924	1.27413	Ubiq.
chrI	3148090	3148240	other_element	no_transcription	no_transcription	.	.	.	.	.	.	WBGene00019595	K09H9.2	3148225	3148104	FALSE	23.492	13.005	14.879	7.962	12.592	Germline	Muscle	Neurons	Intest.	Hypod.	0.718254	1.46302	1.13714	1.67834	Unclassified
chrI	3151341	3151491	putative_enhancer	transcription_initiation	transcription_initiation	.	.	.	.	.	.	WBGene00006888,WBGene00019598	K09H9.7,vbh-1	3151485	3151363	FALSE	35.049	3.885	2.509	8.135	4.882	Germline	Hypod.	Intest.	Neurons	Muscle	2.85291	1.72809	1.06503	1.33467	Unclassified
chrI	3152116	3152266	coding_promoter	coding_promoter	coding_promoter	WBGene00019594	K09H9.1	protein_coding	WBGene00019598	K09H9.7	protein_coding	.	.	3152211	3152088	FALSE	90.588	7.489	5.522	4.688	5.149	Germline	Neurons	Muscle	Intest.	Hypod.	6.30922	1.26564	1.39003	1.12074	Germline
chrI	3152488	3152638	coding_promoter	coding_promoter	transcription_initiation	WBGene00019594	K09H9.1	protein_coding	.	.	.	.	.	3152554	3152601	FALSE	443.221	8.805	31.931	9.403	17.587	Germline	Muscle	Intest.	Hypod.	Neurons	5.95151	2.77542	1.86284	0.843039	Germline
chrI	3154657	3154807	putative_enhancer	no_transcription	transcription_initiation	.	.	.	.	.	.	WBGene00006888,WBGene00019594	K09H9.1,vbh-1	3154792	3154633	FALSE	10.474	4.798	23.342	6.779	2.598	Muscle	Germline	Hypod.	Neurons	Intest.	4.84485	1.06886	1.2142	2.11865	Muscle
chrI	3156730	3156880	putative_enhancer	no_transcription	transcription_initiation	.	.	.	.	.	.	WBGene00006888	vbh-1	3156865	3156743	FALSE	14.205	6.815	2.414	6.425	9.501	Germline	Intest.	Neurons	Hypod.	Muscle	0.905256	1.25739	1.22292	1.76548	Unclassified
chrI	3158357	3158507	putative_enhancer	no_transcription	transcription_initiation	.	.	.	.	.	.	WBGene00006888	vbh-1	3158492	3158320	FALSE	29.93	4.493	5.927	4.815	14.292	Germline	Intest.	Muscle	Hypod.	Neurons	1.37088	1.69949	1.72895	0.875565	Unclassified
chrI	3158744	3158894	putative_enhancer	transcription_initiation	no_transcription	.	.	.	.	.	.	WBGene00006888	vbh-1	3158713	3158758	FALSE	33.058	12.164	6.88	6.537	8.115	Germline	Neurons	Intest.	Muscle	Hypod.	1.47174	1.7709	0.814851	1.59324	Unclassified
chrI	3162536	3162686	coding_promoter	coding_promoter	coding_promoter	WBGene00021829	mrpl-17	protein_coding	WBGene00006888	vbh-1	protein_coding	.	.	3162730	3162522	FALSE	113.654	94.666	67.856	96.399	99.755	Germline	Intest.	Hypod.	Neurons	Muscle	0.731899	1.08731	0.815409	1.15348	Ubiq.
chrI	3162880	3163030	putative_enhancer	transcription_initiation	transcription_initiation	.	.	.	.	.	.	WBGene00021829	mrpl-17	3162833	3162946	TRUE	40.007	13.086	8.231	13.844	17.257	Germline	Intest.	Hypod.	Neurons	Muscle	1.53473	1.26723	0.848436	1.43007	Ubiq.
chrI	3164744	3164894	putative_enhancer	transcription_initiation	no_transcription	.	.	.	.	.	.	WBGene00021828	Y54E10A.6	3164857	3164758	TRUE	15.191	6.838	6.648	6.069	6.549	Germline	Neurons	Muscle	Intest.	Hypod.	1.10067	0.926348	1.50516	1.05104	Unclassified
chrI	3171248	3171398	other_element	no_transcription	no_transcription	.	.	.	.	.	.	.	.	3171383	3171262	TRUE	20.622	2.568	1.26	3.078	2.472	Germline	Hypod.	Neurons	Intest.	Muscle	4.192	1.00116	1.32084	1.53948	Germline
chrI	3176523	3176673	putative_enhancer	transcription_initiation	transcription_initiation	.	.	.	.	.	.	WBGene00021831	Y54E10A.11	3176651	3176548	FALSE	11.321	15.414	11.878	28.425	14.622	Hypod.	Neurons	Intest.	Muscle	Germline	1.4403	1.28385	0.85705	2.4436	Ubiq.-Biased
chrI	3192542	3192692	putative_enhancer	transcription_initiation	transcription_initiation	.	.	.	.	.	.	WBGene00021831	Y54E10A.11	3192558	3192727	FALSE	8.839	10.18	10.169	4.53	8.875	Neurons	Muscle	Intest.	Germline	Hypod.	0.899843	1.4946	1.66352	1.24205	Unclassified
chrI	3192680	3192830	coding_promoter	transcription_initiation	coding_promoter	.	.	.	WBGene00021831	Y54E10A.11	protein_coding	.	.	3192828	3192727	FALSE	8.869	21.857	14.225	9.332	13.034	Neurons	Muscle	Intest.	Hypod.	Germline	1.36551	1.4913	1.4329	1.68492	Ubiq.-Biased
chrI	3194863	3195013	putative_enhancer	transcription_initiation	transcription_initiation	.	.	.	.	.	.	WBGene00021832	Y54E10A.12	3194934	3194883	FALSE	10.718	3.605	37.457	5.597	3.771	Muscle	Germline	Hypod.	Intest.	Neurons	7.59443	1.31731	1.47409	0.809689	Muscle
chrI	3195954	3196104	putative_enhancer	transcription_initiation	no_transcription	.	.	.	.	.	.	WBGene00021832	Y54E10A.12	3196051	3195968	FALSE	8.534	3.448	3.293	4.316	6.189	Germline	Intest.	Hypod.	Neurons	Muscle	0.893297	1.46658	0.965262	1.09478	Unclassified
chrI	3198967	3199117	coding_promoter	transcription_initiation	coding_promoter	.	.	.	WBGene00021832	Y54E10A.12	protein_coding	.	.	3199146	3198981	FALSE	85.116	4.658	1.607	4.242	4.034	Germline	Neurons	Hypod.	Intest.	Muscle	9.27252	1.60288	0.880951	1.90758	Germline
chrI	3205122	3205272	coding_promoter	coding_promoter	transcription_initiation	WBGene00021835	Y54E10A.17	protein_coding	.	.	.	.	.	3205247	3205148	FALSE	9.396	3.49	2.182	53.005	2.606	Hypod.	Germline	Neurons	Intest.	Muscle	8.27188	1.6151	1.37489	0.88863	Hypod.
chrI	3205456	3205606	other_element	no_transcription	no_transcription	.	.	.	.	.	.	WBGene00021835	Y54E10A.17	3205591	3205470	FALSE	9.669	4.296	3.025	31.026	6.423	Hypod.	Germline	Intest.	Neurons	Muscle	4.98168	1.00059	1.17666	1.30808	Hypod.
chrI	3206477	3206627	coding_promoter	coding_promoter	transcription_initiation	WBGene00021835	Y54E10A.17	protein_coding	.	.	.	.	.	3206575	3206472	FALSE	8.809	3.465	4.017	79.212	3.541	Hypod.	Germline	Muscle	Intest.	Neurons	13.9539	1.00119	1.43945	0.998613	Hypod.
chrI	3207789	3207939	putative_enhancer	no_transcription	transcription_initiation	.	.	.	.	.	.	WBGene00021835	Y54E10A.17	3207924	3207847	FALSE	8.967	4.197	3.493	29.53	4.82	Hypod.	Germline	Intest.	Neurons	Muscle	4.91275	1.27791	0.862164	1.26384	Hypod.
chrI	3210402	3210552	coding_promoter	coding_promoter	no_transcription	WBGene00001481	fog-1	protein_coding	.	.	.	.	.	3210537	3210416	FALSE	16.457	3.004	2.497	10.392	4.891	Germline	Hypod.	Intest.	Neurons	Muscle	1.12676	1.94839	1.26421	1.10593	Unclassified
chrI	3212427	3212577	other_element	no_transcription	no_transcription	.	.	.	.	.	.	WBGene00001481	fog-1	3212562	3212441	FALSE	20.633	2.033	1.406	3.233	3.7	Germline	Intest.	Hypod.	Neurons	Muscle	3.97382	1.09011	1.18489	1.34427	Germline
chrI	3216837	3216987	other_element	no_transcription	no_transcription	.	.	.	.	.	.	WBGene00001481	fog-1	3216972	3216851	FALSE	14.922	4.905	3.549	4.074	6.67	Germline	Intest.	Neurons	Hypod.	Muscle	1.52451	1.13412	1.414	0.957399	Unclassified
chrI	3218825	3218975	putative_enhancer	transcription_initiation	transcription_initiation	.	.	.	.	.	.	WBGene00004404	rom-5	3218948	3218871	FALSE	8.141	3.07	2.422	5.269	17.311	Intest.	Germline	Hypod.	Neurons	Muscle	3.09186	1.11395	1.50626	1.04181	Intest.
chrI	3222773	3222923	putative_enhancer	transcription_initiation	transcription_initiation	.	.	.	.	.	.	WBGene00004404	rom-5	3222904	3222874	FALSE	5.375	7.514	9.937	3.432	4.41	Muscle	Neurons	Germline	Intest.	Hypod.	1.49125	2.46103	0.765628	1.4813	Unclassified
chrI	3223001	3223151	coding_promoter	no_transcription	coding_promoter	.	.	.	WBGene00004404	rom-5	protein_coding	.	.	3223136	3223057	FALSE	4.941	6.172	3.6	4.071	4.648	Neurons	Germline	Intest.	Hypod.	Muscle	2.48611	0.642384	1.31001	0.745128	Low
chrI	3228022	3228172	coding_promoter	coding_promoter	coding_promoter	WBGene00021826	txl-1	protein_coding	WBGene00000413	cdt-1	protein_coding	.	.	3228154	3228041	FALSE	95.334	66.314	49.91	56.212	63.551	Germline	Neurons	Intest.	Hypod.	Muscle	0.776709	1.25167	1.19262	0.75516	Ubiq.
chrI	3246256	3246406	putative_enhancer	transcription_initiation	transcription_initiation	.	.	.	.	.	.	WBGene00003258,WBGene00021834	cogc-1,mab-31	3246406	3246287	FALSE	19.495	10.37	10.082	81.018	34.505	Hypod.	Intest.	Germline	Neurons	Muscle	2.37423	2.73564	1.02425	0.907375	Ubiq.-Biased
chrI	3246546	3246696	putative_enhancer	transcription_initiation	transcription_initiation	.	.	.	.	.	.	WBGene00003258,WBGene00021834	cogc-1,mab-31	3246727	3246550	FALSE	21.468	10.617	14.458	137.684	22.035	Hypod.	Intest.	Germline	Muscle	Neurons	6.23386	1.54284	0.762324	1.48212	Hypod.
chrI	3247097	3247247	putative_enhancer	transcription_initiation	transcription_initiation	.	.	.	.	.	.	WBGene00003258,WBGene00021834	cogc-1,mab-31	3247229	3247114	FALSE	18.356	11.597	13.383	27.869	57.714	Intest.	Hypod.	Germline	Muscle	Neurons	2.04414	2.36745	0.648302	1.38349	Ubiq.-Biased
chrI	3247418	3247568	coding_promoter	transcription_initiation	coding_promoter	.	.	.	WBGene00021834	mab-31	protein_coding	.	.	3247594	3247426	FALSE	18.207	14.278	12.497	19.609	154.393	Intest.	Hypod.	Germline	Neurons	Muscle	7.69783	1.69057	0.654754	1.11389	Intest.
chrI	3247898	3248048	putative_enhancer	transcription_initiation	transcription_initiation	.	.	.	.	.	.	WBGene00003258,WBGene00021834	cogc-1,mab-31	3248056	3247909	FALSE	18.484	9.992	8.728	26.592	100.564	Intest.	Hypod.	Germline	Neurons	Muscle	3.67756	2.24919	1.05539	1.01006	Intest.
chrI	3248174	3248324	coding_promoter	transcription_initiation	coding_promoter	.	.	.	WBGene00021834	mab-31	protein_coding	.	.	3248275	3248124	FALSE	19.404	11.457	10.977	85.67	48.008	Hypod.	Intest.	Germline	Neurons	Muscle	1.79382	3.80826	0.9939	0.895579	Hypod._Intest.
chrI	3248624	3248774	coding_promoter	transcription_initiation	coding_promoter	.	.	.	WBGene00021834	mab-31	protein_coding	.	.	3248721	3248664	FALSE	19.8	21.842	23.812	147.081	41.455	Hypod.	Intest.	Muscle	Neurons	Germline	3.58899	1.28642	1.22236	2.0747	Hypod.
chrI	3249125	3249275	coding_promoter	transcription_initiation	coding_promoter	.	.	.	WBGene00021834	mab-31	protein_coding	.	.	3249227	3249103	FALSE	19.562	10.906	12.796	15.289	176.31	Intest.	Germline	Hypod.	Muscle	Neurons	13.7216	0.835162	0.881634	1.45905	Intest.
chrI	3250663	3250813	coding_promoter	no_transcription	coding_promoter	.	.	.	WBGene00021834	mab-31	protein_coding	.	.	3250798	3250797	FALSE	12.809	50.378	4.73	9.416	11.64	Neurons	Germline	Intest.	Hypod.	Muscle	7.42915	0.733729	1.24921	1.50343	Neurons
chrI	3250839	3250989	putative_enhancer	transcription_initiation	transcription_initiation	.	.	.	.	.	.	WBGene00003258	cogc-1	3250999	3250797	FALSE	12.016	44.372	5.293	13.207	13.519	Neurons	Intest.	Hypod.	Germline	Muscle	4.27364	0.986632	1.61311	1.13101	Neurons
chrI	3251176	3251326	putative_enhancer	transcription_initiation	transcription_initiation	.	.	.	.	.	.	WBGene00003258	cogc-1	3251254	3251158	FALSE	9.241	4.452	1.292	16.952	5.822	Hypod.	Germline	Intest.	Neurons	Muscle	2.79878	1.01919	1.09851	2.89403	Unclassified
chrI	3256132	3256282	other_element	no_transcription	no_transcription	.	.	.	.	.	.	.	.	3256267	3256146	FALSE	18.386	7.448	3.442	18.216	7.112	Germline	Hypod.	Neurons	Intest.	Muscle	0.626533	2.14455	1.25977	1.49785	Unclassified
chrI	3257971	3258121	other_element	no_transcription	no_transcription	.	.	.	.	.	.	.	.	3258106	3257985	FALSE	13.236	2.692	2.733	4.089	4.085	Germline	Hypod.	Intest.	Muscle	Neurons	2.10769	1.01868	1.25923	1.11507	Unclassified
chrI	3258753	3258903	other_element	no_transcription	no_transcription	.	.	.	.	.	.	.	.	3258888	3258767	TRUE	22.412	4.979	4.447	7.908	7.668	Germline	Hypod.	Intest.	Neurons	Muscle	1.82263	1.06364	1.23593	1.21924	Unclassified
chrI	3265371	3265521	coding_promoter	no_transcription	coding_promoter	.	.	.	WBGene00021552	zip-4	protein_coding	.	.	3265506	3265409	FALSE	19.617	3.679	5.577	7.093	6.26	Germline	Hypod.	Intest.	Muscle	Neurons	1.85651	1.07036	0.761506	1.92223	Unclassified
chrI	3266000	3266150	coding_promoter	transcription_initiation	coding_promoter	.	.	.	WBGene00021552	zip-4	protein_coding	.	.	3266162	3266038	FALSE	20.076	31.124	16.379	30.694	24.578	Neurons	Hypod.	Intest.	Germline	Muscle	1.28087	1.21899	1.89292	0.538348	Ubiq.
chrI	3266699	3266849	coding_promoter	coding_promoter	coding_promoter	WBGene00020915	nol-5	protein_coding	WBGene00021552	zip-4	protein_coding	.	.	3266835	3266719	FALSE	51.546	24.344	17.683	23.22	18.877	Germline	Neurons	Hypod.	Intest.	Muscle	1.15059	1.27359	1.21837	0.756316	Ubiq.
chrI	3267086	3267236	coding_promoter	coding_promoter	transcription_initiation	WBGene00020915	nol-5	protein_coding	.	.	.	.	.	3267078	3267215	FALSE	21.714	3.868	5.073	12.293	7.889	Germline	Hypod.	Intest.	Muscle	Neurons	1.19321	1.44433	1.27285	1.33612	Unclassified
chrI	3269146	3269296	putative_enhancer	transcription_initiation	no_transcription	.	.	.	.	.	.	.	.	3269274	3269160	FALSE	26.964	2.436	3.021	15.892	4.87	Germline	Hypod.	Intest.	Muscle	Neurons	1.16915	3.41963	1.21304	1.23953	Germline_Hypod.
chrI	3269635	3269785	putative_enhancer	transcription_initiation	transcription_initiation	.	.	.	.	.	.	WBGene00004154	pqn-72	3269744	3269671	FALSE	25.516	10.065	3.418	22.873	8.357	Germline	Hypod.	Neurons	Intest.	Muscle	0.753812	1.78606	1.48331	1.65564	Unclassified
chrI	3270456	3270606	putative_enhancer	no_transcription	transcription_initiation	.	.	.	.	.	.	WBGene00004154	pqn-72	3270591	3270511	TRUE	16.331	4.477	3.182	19.765	6.01	Hypod.	Germline	Intest.	Neurons	Muscle	1.78785	1.71957	1.15172	1.27062	Unclassified
chrI	3270930	3271080	other_element	no_transcription	no_transcription	.	.	.	.	.	.	WBGene00004154	pqn-72	3271065	3270944	TRUE	12.346	4.445	3.553	18.468	6.808	Hypod.	Germline	Intest.	Neurons	Muscle	2.13518	1.20952	1.37154	1.1039	Unclassified
chrI	3277894	3278044	coding_promoter	transcription_initiation	coding_promoter	.	.	.	WBGene00004154	pqn-72	protein_coding	.	.	3277991	3277975	FALSE	10.444	7.761	3.828	78.242	5.763	Hypod.	Germline	Neurons	Intest.	Muscle	10.8341	0.774889	1.54263	1.15931	Hypod.
chrI	3280149	3280299	other_element	no_transcription	no_transcription	.	.	.	.	.	.	WBGene00004154	pqn-72	3280284	3280163	TRUE	7.063	3.638	2.06	11.212	5.371	Hypod.	Germline	Intest.	Neurons	Muscle	2.40786	0.91317	1.20366	1.81605	Unclassified
chrI	3280812	3280962	putative_enhancer	no_transcription	transcription_initiation	.	.	.	.	.	.	WBGene00004154	pqn-72	3280947	3280843	FALSE	9.431	3.769	2.875	19.09	4.155	Hypod.	Germline	Intest.	Neurons	Muscle	2.97082	1.47494	0.975877	1.00395	Unclassified
chrI	3281760	3281910	coding_promoter	transcription_initiation	coding_promoter	.	.	.	WBGene00004154	pqn-72	protein_coding	.	.	3281932	3281793	FALSE	8.594	3.556	2.863	51.494	3.466	Hypod.	Germline	Neurons	Intest.	Muscle	9.26587	1.39129	1.13007	1.00384	Hypod.
chrI	3282977	3283127	other_element	no_transcription	no_transcription	.	.	.	.	.	.	.	.	3283112	3282991	FALSE	8.782	2.016	3.096	24.078	3.771	Hypod.	Germline	Intest.	Muscle	Neurons	3.94373	1.57968	0.912373	1.6652	Hypod.
chrI	3284352	3284502	other_element	no_transcription	no_transcription	.	.	.	.	.	.	.	.	3284487	3284366	FALSE	12.714	6.189	3.336	14.374	3.959	Hypod.	Germline	Neurons	Intest.	Muscle	1.69823	1.08021	1.98932	0.962697	Unclassified
chrI	3287379	3287529	coding_promoter	coding_promoter	no_transcription	WBGene00020914	sulp-6	protein_coding	.	.	.	.	.	3287358	3287393	FALSE	13.878	3.522	3.679	6.514	6.49	Germline	Hypod.	Intest.	Muscle	Neurons	1.30631	1.09521	1.42937	1.04789	Unclassified
chrI	3290670	3290820	other_element	no_transcription	no_transcription	.	.	.	.	.	.	WBGene00020914	sulp-6	3290805	3290684	TRUE	13.568	5.218	3.801	16.929	6.072	Hypod.	Germline	Intest.	Neurons	Muscle	1.97295	1.41595	1.04152	1.15328	Unclassified
chrI	3292857	3293007	putative_enhancer	no_transcription	transcription_initiation	.	.	.	.	.	.	WBGene00020914	sulp-6	3292992	3292882	FALSE	14.738	10.189	4.758	104.291	10.675	Hypod.	Germline	Intest.	Neurons	Muscle	10.9186	0.867057	0.943643	1.91034	Hypod.
chrI	3293321	3293471	putative_enhancer	transcription_initiation	transcription_initiation	.	.	.	.	.	.	WBGene00020917	W01B11.6	3293469	3293325	FALSE	13.857	7.91	5.904	71.057	9.973	Hypod.	Germline	Intest.	Neurons	Muscle	7.58809	0.931973	1.12615	1.17353	Hypod.
chrI	3293864	3294014	putative_enhancer	no_transcription	transcription_initiation	.	.	.	.	.	.	WBGene00020917	W01B11.6	3293999	3293966	FALSE	11.177	6.016	5.246	44.406	10.604	Hypod.	Germline	Intest.	Neurons	Muscle	6.154	0.736455	1.33667	1.08372	Hypod.
chrI	3295373	3295523	putative_enhancer	transcription_initiation	transcription_initiation	.	.	.	.	.	.	WBGene00020917	W01B11.6	3295496	3295392	FALSE	7.063	7.177	20.29	9.704	3.855	Muscle	Hypod.	Neurons	Germline	Intest.	3.02029	1.14923	1.85254	1.10969	Muscle
chrI	3296035	3296185	putative_enhancer	no_transcription	transcription_initiation	.	.	.	.	.	.	WBGene00020917	W01B11.6	3296170	3296027	FALSE	5.526	5.637	1.162	6.328	2.61	Hypod.	Neurons	Germline	Intest.	Muscle	0.947358	1.96277	1.26022	1.78536	Low
chrI	3297134	3297284	coding_promoter	unassigned_promoter	coding_promoter	.	.	.	WBGene00020917	W01B11.6	protein_coding	.	.	3297311	3297154	FALSE	9.029	13.002	4.612	81.77	38.748	Hypod.	Intest.	Neurons	Germline	Muscle	2.05861	2.38331	2.75695	0.872295	Unclassified
chrI	3298278	3298428	coding_promoter	coding_promoter	coding_promoter	WBGene00020913	W01B11.1	protein_coding	WBGene00020917	W01B11.6	protein_coding	.	.	3298378	3298397	FALSE	6.266	16.214	3.127	51.97	7.672	Hypod.	Neurons	Intest.	Germline	Muscle	2.70745	2.50386	1.77404	0.99846	Unclassified
chrI	3307407	3307557	putative_enhancer	no_transcription	transcription_initiation	.	.	.	.	.	.	WBGene00000036	ace-2	3307542	3307522	FALSE	12.833	9.819	8.468	22.218	8.795	Hypod.	Germline	Neurons	Intest.	Muscle	2.73336	0.715345	1.31431	0.816411	Ubiq.
chrI	3307948	3308098	coding_promoter	transcription_initiation	coding_promoter	.	.	.	WBGene00000036	ace-2	protein_coding	.	.	3308052	3307968	FALSE	13.018	5.942	5.049	7.353	7.046	Germline	Hypod.	Intest.	Neurons	Muscle	1.12455	1.10327	0.977124	1.01492	Unclassified
chrI	3309691	3309841	coding_promoter	transcription_initiation	coding_promoter	.	.	.	WBGene00000036	ace-2	protein_coding	.	.	3309857	3309756	FALSE	12.865	11.029	29.865	10	121.604	Intest.	Muscle	Germline	Neurons	Hypod.	2.99655	4.84864	0.657332	1.29747	Muscle_Intest.
chrI	3311203	3311353	coding_promoter	transcription_initiation	coding_promoter	.	.	.	WBGene00000036	ace-2	protein_coding	.	.	3311341	3311217	FALSE	9.241	3.481	41.143	6.81	6.816	Muscle	Germline	Intest.	Hypod.	Neurons	10.1227	0.866176	1.01362	1.67546	Muscle
chrI	3313191	3313341	other_element	no_transcription	no_transcription	.	.	.	.	.	.	WBGene00000036	ace-2	3313326	3313205	FALSE	15.225	29.325	10.082	6.298	7.547	Neurons	Germline	Muscle	Intest.	Hypod.	3.49007	0.71529	1.83238	1.15524	Neurons
chrI	3314337	3314487	other_element	no_transcription	no_transcription	.	.	.	.	.	.	WBGene00000036	ace-2	3314472	3314351	TRUE	9.517	20.059	5.431	5.113	4.64	Neurons	Germline	Muscle	Hypod.	Intest.	3.67225	0.878303	1.41736	1.08105	Neurons
chrI	3316618	3316768	coding_promoter	unassigned_promoter	coding_promoter	.	.	.	WBGene00000036	ace-2	protein_coding	.	.	3316740	3316738	FALSE	13.236	10.739	163.512	75.291	4.845	Muscle	Hypod.	Germline	Neurons	Intest.	3.07293	8.64874	0.651394	2.59536	Muscle_Hypod.
chrI	3325002	3325152	unassigned_promoter	unassigned_promoter	transcription_initiation	.	.	.	.	.	.	WBGene00021549	Y44E3A.4	3325173	3325045	FALSE	12.953	9.242	119.299	9.592	6.565	Muscle	Germline	Hypod.	Neurons	Intest.	20.9155	0.828814	0.912699	1.65662	Muscle
chrI	3326535	3326685	putative_enhancer	no_transcription	transcription_initiation	.	.	.	.	.	.	WBGene00021549	Y44E3A.4	3326670	3326550	TRUE	10.558	3.992	9.676	7.488	6.553	Germline	Muscle	Hypod.	Intest.	Neurons	0.489119	2.03037	1.06019	1.36736	Unclassified
chrI	3328804	3328954	putative_enhancer	transcription_initiation	transcription_initiation	.	.	.	.	.	.	WBGene00021549	Y44E3A.4	3328934	3328799	FALSE	8.476	5.605	33.412	6.255	9.247	Muscle	Intest.	Germline	Hypod.	Neurons	5.77485	1.54754	0.893672	1.01557	Muscle
chrI	3330902	3331052	coding_promoter	transcription_initiation	coding_promoter	.	.	.	WBGene00021549	Y44E3A.4	protein_coding	.	.	3331038	3330946	FALSE	9.452	11.324	31.494	40.245	73.735	Intest.	Hypod.	Muscle	Neurons	Germline	1.78271	0.887899	3.31526	2.33336	Muscle_Hypod._Intest.
chrI	3332768	3332918	unassigned_promoter	unassigned_promoter	transcription_initiation	.	.	.	.	.	.	WBGene00021549	Y44E3A.4	3332921	3332816	FALSE	46.472	34.144	23.437	82.094	41.634	Hypod.	Germline	Intest.	Neurons	Muscle	2.64338	0.720316	0.993069	1.21937	Ubiq.
chrI	3334042	3334192	coding_promoter	no_transcription	coding_promoter	.	.	.	WBGene00021549	Y44E3A.4	protein_coding	.	.	3334177	3334064	FALSE	22.567	3.341	2.997	4.716	3.04	Germline	Hypod.	Neurons	Intest.	Muscle	3.09272	1.15293	1.28252	0.797993	Germline
chrI	3334558	3334708	putative_enhancer	transcription_initiation	transcription_initiation	.	.	.	.	.	.	WBGene00021549	Y44E3A.4	3334694	3334738	FALSE	72.71	328.115	119.244	112.008	167.877	Neurons	Intest.	Muscle	Hypod.	Germline	2.33297	0.982021	1.54064	2.3582	Ubiq.-Biased
chrI	3335971	3336121	putative_enhancer	transcription_initiation	transcription_initiation	.	.	.	.	.	.	WBGene00021549	Y44E3A.4	3336156	3336034	FALSE	11.307	8.098	9.85	8.807	7.497	Germline	Muscle	Hypod.	Neurons	Intest.	0.586237	1.43932	0.919342	1.30648	Unclassified
chrI	3336239	3336389	coding_promoter	transcription_initiation	coding_promoter	.	.	.	WBGene00021549	Y44E3A.4	protein_coding	.	.	3336377	3336233	FALSE	16.36	8.971	12.808	7.21	7.367	Germline	Muscle	Neurons	Intest.	Hypod.	0.605786	1.69153	1.39041	1.00039	Unclassified
chrI	3337470	3337620	coding_promoter	coding_promoter	coding_promoter	WBGene00021547	Y44E3A.1	protein_coding	WBGene00021549	Y44E3A.4	protein_coding	.	.	3337610	3337470	FALSE	10.349	4.28	3.993	56.431	7.401	Hypod.	Germline	Intest.	Neurons	Muscle	8.1973	0.991242	1.3741	0.849969	Hypod.
chrI	3338373	3338523	putative_enhancer	transcription_initiation	transcription_initiation	.	.	.	.	.	.	WBGene00021547	Y44E3A.1	3338522	3338371	FALSE	25.723	48.884	50.398	69.302	25.067	Hypod.	Muscle	Neurons	Germline	Intest.	0.89881	1.22688	3.59915	0.685254	Neurons_Muscle_Hypod.
chrI	3349598	3349748	putative_enhancer	transcription_initiation	transcription_initiation	.	.	.	.	.	.	WBGene00021551	Y44E3A.6	3349737	3349754	FALSE	16.185	8.172	2.442	9.531	7.288	Germline	Hypod.	Neurons	Intest.	Muscle	1.12302	0.967034	1.41031	1.93052	Unclassified
chrI	3349968	3350118	coding_promoter	no_transcription	coding_promoter	.	.	.	WBGene00021551	Y44E3A.6	protein_coding	.	.	3350103	3350001	FALSE	54.108	33.445	25.402	34.404	42.553	Germline	Intest.	Hypod.	Neurons	Muscle	0.82023	1.2709	0.826932	1.1055	Ubiq.
chrI	3351478	3351628	coding_promoter	coding_promoter	no_transcription	WBGene00021039	W05F2.7	protein_coding	.	.	.	.	.	3351613	3351492	FALSE	14.333	5.44	4.584	9.984	6.699	Germline	Hypod.	Intest.	Neurons	Muscle	0.943459	1.39946	1.02275	1.1638	Unclassified
chrI	3352272	3352422	coding_promoter	coding_promoter	no_transcription	WBGene00021039	W05F2.7	protein_coding	.	.	.	.	.	3352426	3352286	TRUE	9.489	16.212	4.061	4.301	3.408	Neurons	Germline	Hypod.	Muscle	Intest.	3.23023	1.54068	0.887457	1.31742	Neurons
chrI	3353496	3353646	putative_enhancer	no_transcription	transcription_initiation	.	.	.	.	.	.	WBGene00021039	W05F2.7	3353631	3353505	FALSE	9.644	9.646	5.128	6.835	7.843	Neurons	Germline	Intest.	Hypod.	Muscle	1.76516	0.855912	1.16001	1.00436	Unclassified
chrI	3364771	3364921	putative_enhancer	transcription_initiation	transcription_initiation	.	.	.	.	.	.	WBGene00021034	enu-3.4	3364939	3364880	TRUE	16.155	1.959	3.037	4.443	2.539	Germline	Hypod.	Muscle	Intest.	Neurons	2.52781	1.10956	1.47968	1.27399	Unclassified
chrI	3365896	3366046	coding_promoter	no_transcription	coding_promoter	.	.	.	WBGene00021034	enu-3.4	protein_coding	.	.	3366031	3365900	TRUE	40.686	3.218	1.997	4.186	3.345	Germline	Hypod.	Intest.	Neurons	Muscle	7.0587	1.12874	0.921127	1.2435	Germline
chrI	3366522	3366672	other_element	no_transcription	no_transcription	.	.	.	.	.	.	.	.	3366657	3366536	TRUE	24.475	4.362	3.505	3.717	3.588	Germline	Neurons	Hypod.	Intest.	Muscle	3.0354	1.49104	1.00712	0.865008	Germline
chrI	3366911	3367061	other_element	no_transcription	no_transcription	.	.	.	.	.	.	.	.	3367046	3366925	FALSE	21.714	2.452	1.693	2.094	2.782	Germline	Intest.	Neurons	Hypod.	Muscle	5.34815	0.849552	1.49527	0.880643	Germline
chrI	3367200	3367350	other_element	no_transcription	no_transcription	.	.	.	.	.	.	.	.	3367335	3367214	FALSE	49.698	1.465	3.076	4.698	1.98	Germline	Hypod.	Muscle	Intest.	Neurons	7.69917	1.19157	1.83163	1.17875	Germline
chrI	3367608	3367758	other_element	no_transcription	no_transcription	.	.	.	.	.	.	WBGene00021035	W05F2.3	3367743	3367622	TRUE	61.12	4.263	4.301	4.415	4.214	Germline	Hypod.	Muscle	Neurons	Intest.	9.4644	0.747659	1.03702	1.26885	Germline
chrI	3368048	3368198	putative_enhancer	no_transcription	transcription_initiation	.	.	.	.	.	.	WBGene00021035	W05F2.3	3368183	3368083	FALSE	40.731	3.416	4.911	4.471	5.58	Germline	Intest.	Muscle	Hypod.	Neurons	4.69309	0.949239	1.44919	1.04824	Germline
chrI	3368432	3368582	putative_enhancer	transcription_initiation	transcription_initiation	.	.	.	.	.	.	WBGene00021035	W05F2.3	3368496	3368516	TRUE	33.906	2.313	2.848	2.976	0.998	Germline	Hypod.	Muscle	Neurons	Intest.	8.19017	0.812929	1.34192	2.02839	Germline
chrI	3368646	3368796	coding_promoter	coding_promoter	coding_promoter	WBGene00021038	W05F2.6	protein_coding	WBGene00021035	W05F2.3	protein_coding	.	.	3368805	3368685	FALSE	32.155	1.671	0.807	2.963	1.662	Germline	Hypod.	Neurons	Intest.	Muscle	7.2094	1.73345	1.18863	0.974451	Germline
chrI	3370934	3371084	putative_enhancer	transcription_initiation	transcription_initiation	.	.	.	.	.	.	WBGene00021038	W05F2.6	3371053	3370915	TRUE	23.494	4.831	17.266	4.316	3.345	Germline	Muscle	Neurons	Hypod.	Intest.	0.666866	4.04119	1.36726	1.23044	Germline_Muscle
chrI	3371517	3371667	pseudogene_promoter	pseudogene_promoter	no_transcription	WBGene00021037	fbxa-203	pseudogene	.	.	.	.	.	3371652	3371531	FALSE	20.719	1.243	3.088	2.349	1.24	Germline	Muscle	Hypod.	Neurons	Intest.	3.92052	1.6258	1.48732	1.08418	Germline
chrI	3380343	3380493	putative_enhancer	transcription_initiation	transcription_initiation	.	.	.	.	.	.	WBGene00021036	W05F2.4	3380526	3380303	FALSE	10.096	4.016	10.547	3.162	2.66	Muscle	Germline	Neurons	Hypod.	Intest.	2.31517	1.36684	1.53249	1.14973	Unclassified
chrI	3381722	3381872	unassigned_promoter	unassigned_promoter	transcription_initiation	.	.	.	.	.	.	WBGene00021036	W05F2.4	3381873	3381748	FALSE	10.498	5.218	119.528	5.172	5.968	Muscle	Germline	Intest.	Neurons	Hypod.	25.1397	1.04864	0.984276	1.24841	Muscle
chrI	3382722	3382872	putative_enhancer	transcription_initiation	transcription_initiation	.	.	.	.	.	.	WBGene00021036	W05F2.4	3382838	3382673	FALSE	10.993	5.523	128.123	7.49	7.254	Muscle	Germline	Hypod.	Intest.	Neurons	24.9648	1.01602	0.951839	1.26754	Muscle
chrI	3384025	3384175	putative_enhancer	no_transcription	transcription_initiation	.	.	.	.	.	.	WBGene00021036	W05F2.4	3384160	3384096	TRUE	6.171	6.946	10.484	4.586	4.711	Muscle	Neurons	Germline	Intest.	Hypod.	1.76789	2.1318	0.829955	1.1033	Unclassified
chrI	3385280	3385430	unassigned_promoter	unassigned_promoter	transcription_initiation	.	.	.	.	.	.	WBGene00021036	W05F2.4	3385411	3385304	FALSE	11.42	5.498	26.643	6.593	4.281	Muscle	Germline	Hypod.	Neurons	Intest.	5.11106	1.17649	0.962355	1.44351	Muscle
chrI	3386498	3386648	coding_promoter	transcription_initiation	coding_promoter	.	.	.	WBGene00021036	W05F2.4	protein_coding	.	.	3386653	3386498	FALSE	11.545	5.317	116.393	5.714	6.131	Muscle	Germline	Intest.	Hypod.	Neurons	22.1271	1.21784	1.03776	0.932992	Muscle
chrI	3391087	3391237	other_element	no_transcription	no_transcription	.	.	.	.	.	.	WBGene00021036	W05F2.4	3391222	3391101	TRUE	9.582	2.23	3.608	2.122	2.481	Germline	Muscle	Intest.	Neurons	Hypod.	1.44686	1.69607	0.892876	1.40968	Unclassified
chrI	3392042	3392192	other_element	no_transcription	no_transcription	.	.	.	.	.	.	WBGene00021036	W05F2.4	3392177	3392056	FALSE	35.747	5.835	7.802	3.562	6.244	Germline	Muscle	Intest.	Neurons	Hypod.	2.4601	1.56994	0.829476	2.04181	Unclassified
chrI	3392645	3392795	other_element	no_transcription	no_transcription	.	.	.	.	.	.	WBGene00021036	W05F2.4	3392780	3392659	TRUE	29.79	2.971	6.613	4.772	3.838	Germline	Muscle	Hypod.	Intest.	Neurons	2.17589	1.92483	1.21881	1.10412	Unclassified
chrI	3393008	3393158	other_element	no_transcription	no_transcription	.	.	.	.	.	.	WBGene00021036	W05F2.4	3393143	3393022	TRUE	27.462	3.629	8.09	3.605	4.778	Germline	Muscle	Intest.	Neurons	Hypod.	1.82081	2.00183	1.11914	1.20141	Unclassified
chrI	3393239	3393389	other_element	no_transcription	no_transcription	.	.	.	.	.	.	WBGene00021036	W05F2.4	3393374	3393253	TRUE	38.217	2.345	13.753	3.391	4.586	Germline	Muscle	Intest.	Hypod.	Neurons	1.44256	3.75013	1.35335	1.18911	Germline_Muscle
chrI	3393557	3393707	other_element	no_transcription	no_transcription	.	.	.	.	.	.	WBGene00021036	W05F2.4	3393692	3393571	FALSE	70.402	4.378	16.25	5.286	5.149	Germline	Muscle	Hypod.	Intest.	Neurons	2.2025	3.86865	1.01084	0.981656	Germline_Muscle
chrI	3393835	3393985	other_element	no_transcription	no_transcription	.	.	.	.	.	.	WBGene00021036	W05F2.4	3393970	3393849	TRUE	30.469	5.901	8.751	4.102	4.402	Germline	Muscle	Neurons	Intest.	Hypod.	1.67525	1.615	1.63458	1.15453	Unclassified
chrI	3398642	3398792	other_element	no_transcription	no_transcription	.	.	.	.	.	.	WBGene00021036	W05F2.4	3398777	3398656	FALSE	15.444	8.065	7.274	6.395	7.054	Germline	Neurons	Muscle	Intest.	Hypod.	1.04813	0.95738	1.43781	1.13846	Unclassified
chrI	3400319	3400469	coding_promoter	no_transcription	coding_promoter	.	.	.	WBGene00021036	W05F2.4	protein_coding	.	.	3400454	3400373	TRUE	11.662	4.312	16.746	5.399	3.713	Muscle	Germline	Hypod.	Neurons	Intest.	3.26221	1.39701	0.984468	1.46036	Muscle
chrI	3401921	3402071	putative_enhancer	transcription_initiation	transcription_initiation	.	.	.	.	.	.	WBGene00021036	W05F2.4	3402057	3401998	TRUE	11.942	3.374	22.303	7.034	4.749	Muscle	Germline	Hypod.	Intest.	Neurons	3.92193	1.17127	1.51212	1.13874	Muscle
chrI	3402873	3403023	coding_promoter	no_transcription	coding_promoter	.	.	.	WBGene00021036	W05F2.4	protein_coding	.	.	3403008	3402867	TRUE	6.88	2.477	16.517	7.077	3.955	Muscle	Hypod.	Germline	Intest.	Neurons	3.68804	1.45975	1.20672	1.2303	Muscle
chrI	3403545	3403695	putative_enhancer	no_transcription	transcription_initiation	.	.	.	.	.	.	WBGene00021036	W05F2.4	3403680	3403599	TRUE	10.282	4.51	15.954	7.46	4.155	Muscle	Germline	Hypod.	Neurons	Intest.	3.61348	0.963004	1.21162	1.3094	Muscle
chrI	3404182	3404332	other_element	no_transcription	no_transcription	.	.	.	.	.	.	WBGene00021036	W05F2.4	3404317	3404196	FALSE	9.765	8.608	54.858	4.999	4.949	Muscle	Germline	Neurons	Hypod.	Intest.	11.7762	0.61127	2.22993	0.969368	Muscle
chrI	3405712	3405862	coding_promoter	transcription_initiation	coding_promoter	.	.	.	WBGene00021036	W05F2.4	protein_coding	.	.	3405881	3405680	FALSE	13.393	14.377	385.477	11.082	11.648	Muscle	Neurons	Germline	Intest.	Hypod.	30.0754	2.01799	0.760735	1.07934	Muscle
chrI	3406977	3407127	putative_enhancer	no_transcription	transcription_initiation	.	.	.	.	.	.	WBGene00021036	W05F2.4	3407112	3407173	TRUE	7.703	5.687	16.371	8.657	4.21	Muscle	Hypod.	Germline	Neurons	Intest.	3.01295	1.67692	0.693949	1.65291	Muscle
chrI	3407161	3407311	coding_promoter	no_transcription	coding_promoter	.	.	.	WBGene00021036	W05F2.4	protein_coding	.	.	3407296	3407173	FALSE	9.952	4.033	7.57	27.215	4.949	Hypod.	Germline	Muscle	Intest.	Neurons	3.76353	0.660596	2.05477	1.01506	Hypod.
chrI	3408046	3408196	putative_enhancer	no_transcription	transcription_initiation	.	.	.	.	.	.	.	.	3408181	3408142	FALSE	9.092	2.132	20.916	4.372	4.151	Muscle	Germline	Hypod.	Intest.	Neurons	5.0044	1.47549	0.975113	1.7741	Muscle
chrI	3409462	3409612	coding_promoter	coding_promoter	no_transcription	WBGene00019362	cdk-2	protein_coding	.	.	.	.	.	3409597	3409476	FALSE	14.713	4.765	2.611	4.244	3.955	Germline	Neurons	Hypod.	Intest.	Muscle	1.73444	1.37255	1.08289	1.05178	Unclassified
chrI	3409817	3409967	coding_promoter	coding_promoter	transcription_initiation	WBGene00019362	cdk-2	protein_coding	.	.	.	.	.	3409954	3409847	FALSE	17.89	7.654	9.235	38.676	34.029	Hypod.	Intest.	Germline	Muscle	Neurons	1.0963	2.97401	0.845589	1.42267	Unclassified
chrI	3412390	3412540	unassigned_promoter	transcription_initiation	unassigned_promoter	.	.	.	.	.	.	WBGene00019362	cdk-2	3412465	3412387	FALSE	7.369	14.171	9.665	11.684	18.397	Intest.	Neurons	Hypod.	Muscle	Germline	1.09675	1.48292	0.847425	2.90088	Unclassified
chrI	3416402	3416552	putative_enhancer	transcription_initiation	transcription_initiation	.	.	.	.	.	.	.	.	3416559	3416447	FALSE	13.271	5.992	10.921	5.271	6.941	Germline	Muscle	Intest.	Neurons	Hypod.	0.586168	2.15257	1.02372	1.30868	Unclassified
chrI	3418045	3418195	putative_enhancer	transcription_initiation	transcription_initiation	.	.	.	.	.	.	.	.	3418134	3418219	FALSE	12.925	5.078	63.556	5.641	5.321	Muscle	Germline	Hypod.	Intest.	Neurons	11.0584	1.51626	1.04914	0.883526	Muscle
chrI	3419486	3419636	coding_promoter	coding_promoter	transcription_initiation	WBGene00019361	K03E5.2	protein_coding	.	.	.	.	.	3419638	3419478	FALSE	14.527	13.894	62.47	8.186	8.09	Muscle	Germline	Neurons	Hypod.	Intest.	9.32065	0.610352	2.10002	0.963936	Muscle
chrI	3423434	3423584	other_element	no_transcription	no_transcription	.	.	.	.	.	.	WBGene00019361	K03E5.2	3423569	3423448	TRUE	7.956	11.637	4.895	5.781	3.458	Neurons	Germline	Hypod.	Muscle	Intest.	2.56543	1.00518	0.766188	2.14151	Unclassified
chrI	3423633	3423783	putative_enhancer	transcription_initiation	no_transcription	.	.	.	.	.	.	WBGene00019361	K03E5.2	3423727	3423647	FALSE	8.628	4.445	4.23	5.638	11.74	Intest.	Germline	Hypod.	Neurons	Muscle	2.0308	1.08588	1.04709	0.874689	Unclassified
chrI	3425958	3426108	coding_promoter	coding_promoter	transcription_initiation	WBGene00019360	neto-1	protein_coding	.	.	.	.	.	3426063	3425955	FALSE	10.439	41.321	4.057	5.625	5.183	Neurons	Germline	Hypod.	Intest.	Muscle	7.43561	1.26493	1.11306	0.903789	Neurons
chrI	3427041	3427191	other_element	no_transcription	no_transcription	.	.	.	.	.	.	WBGene00019360	neto-1	3427176	3427055	TRUE	11.548	13.875	4.179	4.443	3.4	Neurons	Germline	Hypod.	Muscle	Intest.	2.20104	1.81922	0.850141	1.50995	Unclassified
chrI	3427878	3428028	other_element	no_transcription	no_transcription	.	.	.	.	.	.	WBGene00019360	neto-1	3428013	3427892	FALSE	13.053	6.683	4.734	6.937	9.714	Germline	Intest.	Hypod.	Neurons	Muscle	0.897966	1.4062	0.893926	1.40966	Unclassified
chrI	3428248	3428398	other_element	no_transcription	no_transcription	.	.	.	.	.	.	WBGene00019360	neto-1	3428383	3428262	TRUE	11.334	5.588	5.207	6.764	8.415	Germline	Intest.	Hypod.	Neurons	Muscle	0.902328	1.30279	0.977301	1.08621	Unclassified
chrI	3428791	3428941	putative_enhancer	no_transcription	transcription_initiation	.	.	.	.	.	.	WBGene00019360	neto-1	3428926	3428884	FALSE	6.117	4.206	2.875	4.858	5.947	Germline	Intest.	Hypod.	Neurons	Muscle	0.709666	1.22646	1.06494	1.38294	Low
chrI	3429212	3429362	putative_enhancer	transcription_initiation	no_transcription	.	.	.	.	.	.	WBGene00019360	neto-1	3429383	3429226	FALSE	12.833	3.515	3.612	4.685	3.533	Germline	Hypod.	Muscle	Intest.	Neurons	1.87914	0.947027	1.28953	0.958936	Unclassified
chrI	3438653	3438803	coding_promoter	no_transcription	coding_promoter	.	.	.	WBGene00004775	2001-09-01	protein_coding	.	.	3438788	3438677	FALSE	80.45	7.061	7.786	4.729	5.525	Germline	Muscle	Neurons	Intest.	Hypod.	5.07956	1.14643	1.56468	1.27521	Germline
chrI	3438905	3439055	coding_promoter	coding_promoter	coding_promoter	WBGene00006440	tag-63	protein_coding	WBGene00004775	2001-09-01	protein_coding	.	.	3439005	3438956	FALSE	74.509	10.222	7.487	8.82	9.434	Germline	Neurons	Intest.	Hypod.	Muscle	4.065	1.22879	1.0919	0.805417	Germline
chrI	3445283	3445433	putative_enhancer	transcription_initiation	transcription_initiation	.	.	.	.	.	.	WBGene00006440	tag-63	3445278	3445313	FALSE	13.262	7.045	3.556	8.132	6.874	Germline	Hypod.	Neurons	Intest.	Muscle	1.09657	0.926634	1.21785	1.44804	Unclassified
chrI	3464178	3464328	putative_enhancer	no_transcription	transcription_initiation	.	.	.	.	.	.	WBGene00021640	Y47G6A.14	3464313	3464218	FALSE	10.528	3.753	6.176	2.423	5.137	Germline	Muscle	Intest.	Neurons	Hypod.	0.849461	1.55113	1.20739	1.62943	Unclassified
chrI	3466435	3466585	coding_promoter	coding_promoter	coding_promoter	WBGene00004978	spg-7	protein_coding	WBGene00021640	Y47G6A.14	protein_coding	.	.	3466530	3466449	FALSE	29.234	2.6	2.036	3.419	3.634	Germline	Intest.	Hypod.	Neurons	Muscle	5.92878	0.948347	0.969965	1.2888	Germline
chrI	3466798	3466948	coding_promoter	coding_promoter	coding_promoter	WBGene00004978	spg-7	protein_coding	WBGene00021640	Y47G6A.14	protein_coding	.	.	3466953	3466817	FALSE	22.722	20.393	16.155	14.033	27.555	Intest.	Germline	Neurons	Muscle	Hypod.	1.89895	0.586243	1.09394	1.65987	Ubiq.
chrI	3471402	3471552	putative_enhancer	transcription_initiation	transcription_initiation	.	.	.	.	.	.	WBGene00004978	spg-7	3471577	3471430	FALSE	14.922	5.712	11.303	5.811	6.62	Germline	Muscle	Intest.	Hypod.	Neurons	0.631839	2.35771	1.15658	0.811753	Unclassified
chrI	3472832	3472982	unassigned_promoter	transcription_initiation	unassigned_promoter	.	.	.	.	.	.	WBGene00004978,WBGene00021641	Y47G6A.15,spg-7	3473010	3472858	FALSE	12.067	10.543	38.367	5.625	6.803	Muscle	Germline	Neurons	Intest.	Hypod.	7.0578	0.621403	1.89618	1.24841	Muscle
chrI	3473939	3474089	putative_enhancer	transcription_initiation	transcription_initiation	.	.	.	.	.	.	WBGene00004978,WBGene00021641	Y47G6A.15,spg-7	3473958	3473918	FALSE	10.069	22.829	3.344	6.892	5.872	Neurons	Germline	Hypod.	Intest.	Muscle	4.29233	1.01367	1.12507	1.21369	Neurons
chrI	3476226	3476376	coding_promoter	no_transcription	coding_promoter	.	.	.	WBGene00021641	Y47G6A.15	protein_coding	.	.	3476361	3476310	FALSE	9.581	8.221	4.675	3.404	4.719	Germline	Neurons	Intest.	Muscle	Hypod.	0.612654	2.05246	0.796328	1.93994	Unclassified
chrI	3480278	3480428	putative_enhancer	transcription_initiation	no_transcription	.	.	.	.	.	.	WBGene00021638	Y47G6A.9	3480439	3480292	FALSE	10.01	3.926	3.489	5.029	4.206	Germline	Hypod.	Intest.	Neurons	Muscle	1.29171	1.22684	0.901788	0.904183	Unclassified
chrI	3481497	3481647	coding_promoter	coding_promoter	unassigned_promoter	WBGene00000794	crn-1	protein_coding	.	.	.	.	.	3481590	3481532	FALSE	29.535	8.279	6.549	10.44	8.854	Germline	Hypod.	Intest.	Neurons	Muscle	1.89114	1.14568	0.88184	1.05289	Unclassified
chrI	3484209	3484359	other_element	no_transcription	no_transcription	.	.	.	.	.	.	WBGene00000794	crn-1	3484344	3484223	FALSE	19.902	4.922	4.982	6.507	4.707	Germline	Hypod.	Muscle	Neurons	Intest.	2.18451	0.842575	1.23059	1.22143	Unclassified
chrI	3484582	3484732	other_element	no_transcription	no_transcription	.	.	.	.	.	.	.	.	3484717	3484596	TRUE	25.148	1.844	3.765	5.439	5.855	Germline	Intest.	Hypod.	Muscle	Neurons	3.05244	1.06075	1.10922	2.2458	Germline
chrI	3494369	3494519	putative_enhancer	transcription_initiation	no_transcription	.	.	.	.	.	.	WBGene00021643	ccep-290	3494509	3494383	FALSE	13.231	5.802	4.092	3.518	4.335	Germline	Neurons	Intest.	Muscle	Hypod.	1.21729	1.60102	0.743667	1.70054	Unclassified
chrI	3499700	3499850	coding_promoter	transcription_initiation	coding_promoter	.	.	.	WBGene00021643	ccep-290	protein_coding	.	.	3499847	3499721	FALSE	10.321	17.899	4.553	8.346	9.894	Neurons	Germline	Intest.	Hypod.	Muscle	3.20995	0.712146	1.2025	1.4519	Neurons
chrI	3500162	3500312	putative_enhancer	transcription_initiation	transcription_initiation	.	.	.	.	.	.	.	.	3500264	3500196	FALSE	5.96	7.291	3.096	10.099	5.062	Hypod.	Neurons	Germline	Intest.	Muscle	1.07935	2.2315	0.858345	1.19057	Unclassified
chrI	3500771	3500921	putative_enhancer	transcription_initiation	no_transcription	.	.	.	.	.	.	.	.	3500895	3500785	FALSE	16.454	8.962	8.125	19.775	20.732	Intest.	Hypod.	Germline	Neurons	Muscle	1.04193	1.86788	0.965032	1.04529	Ubiq.
chrI	3501229	3501379	coding_promoter	coding_promoter	transcription_initiation	WBGene00021637	Y47G6A.7	protein_coding	.	.	.	.	.	3501370	3501248	FALSE	66.495	178.134	119.667	172.072	172.946	Neurons	Intest.	Hypod.	Muscle	Germline	1.24998	1.02923	0.957438	4.1448	Soma
chrI	3502728	3502878	coding_promoter	coding_promoter	transcription_initiation	WBGene00021637	Y47G6A.7	protein_coding	.	.	.	.	.	3502844	3502791	FALSE	10.991	6.683	23.079	40.773	29.635	Hypod.	Intest.	Muscle	Germline	Neurons	1.30695	0.905039	4.67238	0.865821	Muscle_Hypod._Intest.
chrI	3508687	3508837	other_element	no_transcription	no_transcription	.	.	.	.	.	.	WBGene00021644	Y47G6A.18	3508822	3508701	FALSE	11.909	3.835	5.25	5.47	3.771	Germline	Hypod.	Muscle	Neurons	Intest.	1.41601	0.751453	1.39972	1.39244	Unclassified
chrI	3510618	3510768	putative_enhancer	transcription_initiation	transcription_initiation	.	.	.	.	.	.	WBGene00021644	Y47G6A.18	3510796	3510630	FALSE	11.905	3.786	5.356	9.212	10.094	Germline	Intest.	Hypod.	Muscle	Neurons	0.7361	1.17302	1.29023	1.45252	Unclassified
chrI	3512928	3513078	putative_enhancer	transcription_initiation	transcription_initiation	.	.	.	.	.	.	WBGene00021644	Y47G6A.18	3513026	3512890	FALSE	13.47	4.905	2.753	11.704	4.886	Germline	Hypod.	Neurons	Intest.	Muscle	0.77065	1.9512	1.17214	1.30834	Unclassified
chrI	3514396	3514546	coding_promoter	transcription_initiation	coding_promoter	.	.	.	WBGene00021644	Y47G6A.18	protein_coding	.	.	3514565	3514392	FALSE	29.076	290.993	214.529	154.98	168.229	Neurons	Muscle	Intest.	Hypod.	Germline	1.12238	1.86661	1.09706	8.11296	Soma
chrI	3515542	3515692	putative_enhancer	transcription_initiation	transcription_initiation	.	.	.	.	.	.	WBGene00021644	Y47G6A.18	3515641	3515573	FALSE	8.633	3.193	4.399	7.791	15.987	Intest.	Germline	Hypod.	Muscle	Neurons	2.74181	0.780864	1.33133	1.51997	Unclassified
chrI	3516376	3516526	coding_promoter	coding_promoter	coding_promoter	WBGene00021636	pcaf-1	protein_coding	WBGene00021644	Y47G6A.18	protein_coding	.	.	3516513	3516431	FALSE	17.684	5.251	2.989	8.828	6.574	Germline	Hypod.	Intest.	Neurons	Muscle	1.39753	1.21651	1.07782	1.38876	Unclassified
chrI	3523399	3523549	putative_enhancer	no_transcription	transcription_initiation	.	.	.	.	.	.	WBGene00021645	Y47G6A.19	3523534	3523489	TRUE	20.786	2.411	2.174	6.535	1.245	Germline	Hypod.	Neurons	Muscle	Intest.	2.24728	2.01521	1.21726	1.71909	Unclassified
chrI	3529460	3529610	other_element	no_transcription	no_transcription	.	.	.	.	.	.	WBGene00021645	Y47G6A.19	3529595	3529474	FALSE	10.405	3.786	4.198	12.807	5.797	Hypod.	Germline	Intest.	Muscle	Neurons	1.91619	1.23691	0.99484	1.16911	Unclassified
chrI	3529956	3530106	coding_promoter	unassigned_promoter	coding_promoter	.	.	.	WBGene00021645	Y47G6A.19	protein_coding	.	.	3530038	3530097	FALSE	13.324	4.716	3.485	96.233	5.943	Hypod.	Germline	Intest.	Neurons	Muscle	10.9207	1.44992	1.17445	1.065	Hypod.
chrI	3531003	3531153	coding_promoter	transcription_initiation	coding_promoter	.	.	.	WBGene00021645	Y47G6A.19	protein_coding	.	.	3531085	3531012	FALSE	10.69	6.641	4.695	96.509	4.899	Hypod.	Germline	Neurons	Intest.	Muscle	12.929	0.837411	1.69356	0.895636	Hypod.
chrI	3533802	3533952	coding_promoter	coding_promoter	unassigned_promoter	WBGene00021635	Y47G6A.5	protein_coding	.	.	.	.	.	3533972	3533839	FALSE	13.327	7.482	4.939	7.077	119.49	Intest.	Germline	Neurons	Hypod.	Muscle	13.6945	1.02579	1.28018	0.944324	Intest.
chrI	3534563	3534713	coding_promoter	coding_promoter	transcription_initiation	WBGene00021635	Y47G6A.5	protein_coding	.	.	.	.	.	3534671	3534526	FALSE	8.102	3.358	2.501	6.637	34.092	Intest.	Germline	Hypod.	Neurons	Muscle	6.64722	0.797839	1.75566	0.951754	Intest.
chrI	3546981	3547131	coding_promoter	coding_promoter	coding_promoter	WBGene00021634	rde-10	protein_coding	WBGene00004389	rnp-6	protein_coding	.	.	3547071	3546993	FALSE	46.92	30.607	25.626	31.37	29.318	Germline	Hypod.	Neurons	Intest.	Muscle	1.02916	0.804905	1.22619	0.813137	Ubiq.
chrI	3552041	3552191	other_element	no_transcription	no_transcription	.	.	.	.	.	.	WBGene00021646	Y47G6A.21	3552176	3552055	TRUE	33.022	4.847	5.967	7.707	7.292	Germline	Hypod.	Intest.	Muscle	Neurons	2.86635	1.08347	0.869411	1.36659	Unclassified
chrI	3552769	3552919	other_element	no_transcription	no_transcription	.	.	.	.	.	.	WBGene00021646	Y47G6A.21	3552904	3552783	TRUE	12.436	1.704	2.091	6.448	3.032	Germline	Hypod.	Intest.	Muscle	Neurons	1.40453	1.92916	1.14754	1.23397	Unclassified
chrI	3553394	3553544	putative_enhancer	no_transcription	transcription_initiation	.	.	.	.	.	.	WBGene00021646	Y47G6A.21	3553529	3553525	FALSE	163.518	21.222	5.821	5.941	11.03	Germline	Neurons	Intest.	Hypod.	Muscle	3.94485	2.43895	1.86176	0.773411	Germline
chrI	3557680	3557830	other_element	no_transcription	no_transcription	.	.	.	.	.	.	WBGene00021646	Y47G6A.21	3557815	3557694	TRUE	20.879	4.502	2.765	5.582	5.88	Germline	Intest.	Hypod.	Neurons	Muscle	2.32421	1.12174	0.994488	1.51232	Unclassified
chrI	3560087	3560237	putative_enhancer	transcription_initiation	transcription_initiation	.	.	.	.	.	.	WBGene00021647	Y47G6A.22	3560229	3560053	FALSE	18.205	4.346	8.995	74.382	8.29	Hypod.	Germline	Muscle	Intest.	Neurons	6.27009	0.95093	1.51137	1.60437	Hypod.
chrI	3562616	3562766	putative_enhancer	transcription_initiation	transcription_initiation	.	.	.	.	.	.	WBGene00021647	Y47G6A.22	3562691	3562755	FALSE	17.786	7.317	25.634	11.526	21.909	Muscle	Intest.	Germline	Hypod.	Neurons	1.6896	1.83179	1.03185	1.33829	Unclassified
chrI	3562920	3563070	coding_promoter	no_transcription	coding_promoter	.	.	.	WBGene00021647	Y47G6A.22	protein_coding	.	.	3563055	3562892	FALSE	19.307	6.782	35.563	21.107	45.932	Intest.	Muscle	Hypod.	Germline	Neurons	0.892085	2.36628	1.73986	1.65461	Unclassified
chrI	3563950	3564100	coding_promoter	coding_promoter	transcription_initiation	WBGene00045399	Y47G6A.33	protein_coding	.	.	.	.	.	3564064	3563943	FALSE	12.714	5.629	4.458	51.835	8.244	Hypod.	Germline	Intest.	Neurons	Muscle	6.179	0.995776	1.26236	1.13696	Hypod.
chrI	3600816	3600966	coding_promoter	coding_promoter	coding_promoter	WBGene00021633	Y47G6A.3	protein_coding	WBGene00003060	lpd-3	protein_coding	.	.	3600951	3600867	FALSE	19.902	8.238	8.708	11.365	15.653	Germline	Intest.	Hypod.	Muscle	Neurons	0.84821	1.41499	0.84844	1.3002	Ubiq.
chrI	3603246	3603396	putative_enhancer	transcription_initiation	transcription_initiation	.	.	.	.	.	.	WBGene00003060,WBGene00044436	Y47G6A.31,lpd-3	3603384	3603258	FALSE	31.998	7.778	4.671	7.049	7.472	Germline	Neurons	Intest.	Hypod.	Muscle	2.40358	1.22508	1.05921	1.12527	Unclassified
chrI	3603866	3604016	coding_promoter	no_transcription	coding_promoter	.	.	.	WBGene00003060	lpd-3	protein_coding	.	.	3604001	3603903	FALSE	41.584	3.423	2.883	4.115	2.23	Germline	Hypod.	Neurons	Muscle	Intest.	7.33277	0.845873	1.12457	1.72014	Germline
chrI	3604149	3604299	putative_enhancer	no_transcription	transcription_initiation	.	.	.	.	.	.	WBGene00044436	Y47G6A.31	3604284	3604288	TRUE	26.903	4.222	2.851	4.828	4.949	Germline	Intest.	Hypod.	Neurons	Muscle	3.62951	1.05991	0.863179	1.46236	Germline
chrI	3605735	3605885	coding_promoter	unassigned_promoter	coding_promoter	.	.	.	WBGene00021648	mis-12	protein_coding	.	.	3605852	3605764	FALSE	12.035	11.012	9.905	13.075	11.121	Hypod.	Germline	Intest.	Neurons	Muscle	1.61985	0.667785	0.890153	0.938033	Ubiq.
chrI	3608270	3608420	coding_promoter	coding_promoter	coding_promoter	WBGene00002144	inx-22	protein_coding	WBGene00021649	Y47G6A.25	protein_coding	.	.	3608437	3608326	FALSE	36.81	2.568	2.521	3.432	2.422	Germline	Hypod.	Neurons	Muscle	Intest.	7.51393	1.01235	1.01122	1.18259	Germline
chrI	3620421	3620571	coding_promoter	coding_promoter	coding_promoter	WBGene00044437	Y47G6A.32	protein_coding	WBGene00021650	Y47G6A.26	protein_coding	.	.	3620565	3620478	FALSE	15.193	28.572	7.081	5.613	4.218	Neurons	Germline	Muscle	Hypod.	Intest.	3.69334	1.04518	1.68137	1.2632	Neurons
chrI	3622087	3622237	putative_enhancer	transcription_initiation	transcription_initiation	.	.	.	.	.	.	WBGene00044437	Y47G6A.32	3622141	3622135	FALSE	9.614	8.074	5.14	6.097	4.147	Germline	Neurons	Hypod.	Muscle	Intest.	0.682214	1.57537	0.954239	1.51663	Unclassified
chrI	3622355	3622505	putative_enhancer	transcription_initiation	transcription_initiation	.	.	.	.	.	.	WBGene00044437	Y47G6A.32	3622513	3622327	TRUE	7.898	14.904	3.734	5.355	5.129	Neurons	Germline	Hypod.	Intest.	Muscle	3.36118	1.05101	1.0447	1.14428	Neurons
chrI	3623933	3624083	putative_enhancer	transcription_initiation	transcription_initiation	.	.	.	.	.	.	WBGene00044437	Y47G6A.32	3624063	3623893	FALSE	7.984	5.423	2.178	3.934	3.838	Germline	Neurons	Hypod.	Intest.	Muscle	0.797245	1.58277	1.0855	1.37949	Low
chrI	3625630	3625780	coding_promoter	coding_promoter	transcription_initiation	WBGene00000284	cah-6	protein_coding	.	.	.	.	.	3625824	3625770	TRUE	5.897	12.601	2.942	4.629	2.715	Neurons	Germline	Hypod.	Muscle	Intest.	3.71419	0.879057	1.09058	1.67006	Neurons
chrI	3626200	3626350	putative_enhancer	transcription_initiation	no_transcription	.	.	.	.	.	.	WBGene00000284	cah-6	3626271	3626214	TRUE	6.509	10.526	2.221	3.546	2.485	Neurons	Germline	Hypod.	Intest.	Muscle	3.0702	1.23765	1.26222	0.944234	Neurons
chrI	3627128	3627278	coding_promoter	coding_promoter	unassigned_promoter	WBGene00000284	cah-6	protein_coding	.	.	.	.	.	3627248	3627206	FALSE	9.458	93.27	5.427	6.578	5.125	Neurons	Germline	Hypod.	Muscle	Intest.	17.999	1.0207	0.780923	1.61479	Neurons
chrI	3631352	3631502	putative_enhancer	transcription_initiation	transcription_initiation	.	.	.	.	.	.	WBGene00020902	jmjc-1	3631491	3631481	TRUE	10.59	17.974	5.616	4.828	6.686	Neurons	Germline	Intest.	Muscle	Hypod.	3.22384	1.00823	0.935167	1.55701	Neurons
chrI	3632043	3632193	putative_enhancer	transcription_initiation	transcription_initiation	.	.	.	.	.	.	WBGene00020902	jmjc-1	3632201	3632208	FALSE	10.196	12.97	40.041	8.216	7.614	Muscle	Neurons	Germline	Hypod.	Intest.	3.71057	2.33133	0.873131	1.01882	Muscle
chrI	3636281	3636431	putative_enhancer	transcription_initiation	transcription_initiation	.	.	.	.	.	.	WBGene00020902	jmjc-1	3636404	3636419	TRUE	13.785	10.905	11.323	9.019	10.441	Germline	Muscle	Neurons	Intest.	Hypod.	0.565166	1.22116	1.28248	1.10698	Ubiq.
chrI	3636616	3636766	coding_promoter	coding_promoter	coding_promoter	WBGene00020901	T28F2.2	protein_coding	WBGene00020902	jmjc-1	protein_coding	.	.	3636749	3636650	FALSE	51.527	85.631	59.253	87.788	100.742	Intest.	Hypod.	Neurons	Muscle	Germline	1.18187	0.831051	1.24544	2.50198	Ubiq.-Biased
chrI	3637335	3637485	coding_promoter	coding_promoter	no_transcription	WBGene00020901	T28F2.2	protein_coding	.	.	.	.	.	3637455	3637349	FALSE	6.878	15.743	7.31	17.436	18.13	Intest.	Hypod.	Neurons	Muscle	Germline	1.04426	0.887194	1.83637	2.34091	Unclassified
chrI	3638876	3639026	non-coding_RNA	transcription_initiation	non-coding_RNA	.	.	.	WBGene00023156	T28F2.t1	tRNA	.	.	3639047	3638890	FALSE	91.404	8.428	35.011	51.651	106.467	Intest.	Germline	Hypod.	Muscle	Neurons	1.7992	1.13592	1.03525	5.16507	Germline_Muscle_Hypod._Intest.
chrI	3644847	3644997	putative_enhancer	transcription_initiation	no_transcription	.	.	.	.	.	.	WBGene00000368	ccb-1	3645044	3644861	FALSE	8.047	6.658	43.145	6.652	5.997	Muscle	Germline	Neurons	Hypod.	Intest.	10.7875	0.657932	1.26555	1.11657	Muscle
chrI	3646072	3646222	putative_enhancer	transcription_initiation	transcription_initiation	.	.	.	.	.	.	WBGene00000368	ccb-1	3646212	3646026	FALSE	9.575	17.743	18.234	5.498	4.402	Muscle	Neurons	Germline	Hypod.	Intest.	1.1773	3.64663	1.13075	1.17706	Neurons_Muscle
chrI	3646885	3647035	putative_enhancer	transcription_initiation	transcription_initiation	.	.	.	.	.	.	WBGene00000368	ccb-1	3647013	3646916	FALSE	9.125	17.077	8.747	6.464	4.394	Neurons	Germline	Muscle	Hypod.	Intest.	3.29106	0.490006	2.14651	1.35655	Neurons
chrI	3648170	3648320	coding_promoter	unassigned_promoter	coding_promoter	.	.	.	WBGene00000368	ccb-1	protein_coding	.	.	3648314	3648148	FALSE	20.907	615.009	643.396	10.316	22.31	Muscle	Neurons	Intest.	Germline	Hypod.	1.23932	33.254	1.65952	1.30336	Neurons_Muscle
chrI	3649416	3649566	coding_promoter	transcription_initiation	coding_promoter	.	.	.	WBGene00000368	ccb-1	protein_coding	.	.	3649526	3649420	FALSE	9.334	22.83	5.923	5.072	3.291	Neurons	Germline	Muscle	Hypod.	Intest.	4.49755	0.761167	1.54584	1.46506	Neurons
chrI	3650788	3650938	putative_enhancer	transcription_initiation	transcription_initiation	.	.	.	.	.	.	.	.	3650895	3650801	FALSE	10.038	99.059	8.893	4.571	3.283	Neurons	Germline	Muscle	Hypod.	Intest.	18.312	0.529167	2.88957	1.25489	Neurons
chrI	3652774	3652924	coding_promoter	coding_promoter	coding_promoter	WBGene00000628	col-51	protein_coding	WBGene00000627	col-50	protein_coding	.	.	3652909	3652788	FALSE	17.491	6.312	2.631	12.022	2.911	Germline	Hypod.	Neurons	Intest.	Muscle	0.940994	1.557	2.57474	0.72734	Unclassified
chrI	3663148	3663298	other_element	no_transcription	no_transcription	.	.	.	.	.	.	WBGene00020903	acd-5	3663283	3663162	FALSE	7.736	3.572	2.32	3.829	6.319	Germline	Intest.	Hypod.	Neurons	Muscle	0.781543	1.88143	0.820704	1.45376	Low
chrI	3663566	3663716	coding_promoter	transcription_initiation	coding_promoter	.	.	.	WBGene00020903	acd-5	protein_coding	.	.	3663670	3663664	FALSE	8.54	2.222	3.513	4.914	28.671	Intest.	Germline	Hypod.	Muscle	Neurons	4.96016	1.19076	1.03282	1.94875	Intest.
chrI	3664044	3664194	coding_promoter	transcription_initiation	coding_promoter	.	.	.	WBGene00020903	acd-5	protein_coding	.	.	3664107	3664024	FALSE	7.154	1.004	2.564	2.892	14.985	Intest.	Germline	Hypod.	Muscle	Neurons	3.20628	1.64289	0.887105	3.61304	Intest.
chrI	3668887	3669037	other_element	no_transcription	no_transcription	.	.	.	.	.	.	WBGene00004890	smp-2	3669022	3668901	FALSE	9.243	3.268	3.182	9.582	6.62	Hypod.	Germline	Intest.	Neurons	Muscle	1.46342	0.929467	1.82628	0.857035	Unclassified
chrI	3669944	3670094	putative_enhancer	transcription_initiation	no_transcription	.	.	.	.	.	.	WBGene00004890	smp-2	3670069	3669958	FALSE	8.29	3.786	4.655	6.665	8.294	Intest.	Germline	Hypod.	Muscle	Neurons	1.53031	0.852973	1.08281	1.26769	Unclassified
chrI	3671316	3671466	putative_enhancer	transcription_initiation	transcription_initiation	.	.	.	.	.	.	WBGene00004890	smp-2	3671437	3671385	FALSE	7.641	2.338	2.552	9.462	10.975	Intest.	Hypod.	Germline	Muscle	Neurons	1.15726	2.01407	1.41343	1.39776	Unclassified
chrI	3671829	3671979	coding_promoter	transcription_initiation	coding_promoter	.	.	.	WBGene00004890	smp-2	protein_coding	.	.	3671984	3671804	FALSE	15.107	9.004	91.112	55.104	24.758	Muscle	Hypod.	Intest.	Germline	Neurons	2.55193	2.12254	2.49611	0.934642	Ubiq.-Biased
chrI	3672768	3672918	coding_promoter	unassigned_promoter	coding_promoter	.	.	.	WBGene00004890	smp-2	protein_coding	.	.	3672930	3672819	FALSE	9.547	6.049	46.452	10.871	55.174	Intest.	Muscle	Hypod.	Germline	Neurons	0.810704	6.21568	1.78318	0.850294	Muscle_Intest.
chrI	3675838	3675988	coding_promoter	transcription_initiation	coding_promoter	.	.	.	WBGene00004890	smp-2	protein_coding	.	.	3675938	3675846	FALSE	8.475	12.37	87.371	4.927	3.517	Muscle	Neurons	Germline	Hypod.	Intest.	8.6671	2.63805	1.19259	1.44415	Muscle
chrI	3678021	3678171	other_element	no_transcription	no_transcription	.	.	.	.	.	.	.	.	3678156	3678035	FALSE	10.347	3.045	3.442	8.575	5.388	Germline	Hypod.	Intest.	Muscle	Neurons	0.797283	1.56061	1.16119	1.40777	Unclassified
chrI	3678906	3679056	putative_enhancer	transcription_initiation	no_transcription	.	.	.	.	.	.	.	.	3678925	3678920	FALSE	6.94	5.687	3.509	11.465	7.046	Hypod.	Intest.	Germline	Neurons	Muscle	1.61309	1.49716	0.652877	1.59442	Unclassified
chrI	3680102	3680252	unassigned_promoter	unassigned_promoter	transcription_initiation	.	.	.	.	.	.	WBGene00001501	ftn-2	3680292	3680258	FALSE	14.701	4.296	5.297	11.141	34.623	Intest.	Germline	Hypod.	Muscle	Neurons	3.64625	0.838641	1.72215	1.24345	Intest.
chrI	3680887	3681037	coding_promoter	unassigned_promoter	coding_promoter	.	.	.	WBGene00001501	ftn-2	protein_coding	.	.	3681039	3680922	FALSE	10.075	4.65	4.344	9.663	51.942	Intest.	Germline	Hypod.	Neurons	Muscle	7.70078	0.667839	2.00457	0.871365	Intest.
chrI	3682039	3682189	coding_promoter	unassigned_promoter	coding_promoter	.	.	.	WBGene00001501	ftn-2	protein_coding	.	.	3682093	3682126	FALSE	21.707	13.135	14.568	52.148	163.167	Intest.	Hypod.	Germline	Muscle	Neurons	3.07641	3.76472	0.726629	1.23622	Hypod._Intest.
chrI	3682951	3683101	putative_enhancer	transcription_initiation	transcription_initiation	.	.	.	.	.	.	WBGene00004272	rab-8	3683060	3682943	FALSE	19.399	8.476	2.776	20.611	15.962	Hypod.	Germline	Intest.	Neurons	Muscle	1.6982	0.792424	1.47384	2.44532	Unclassified
chrI	3684060	3684210	coding_promoter	coding_promoter	coding_promoter	WBGene00017025	D1037.1	protein_coding	WBGene00004272	rab-8	protein_coding	.	.	3684247	3684142	FALSE	36.788	5.349	6.171	4.53	4.034	Germline	Muscle	Neurons	Hypod.	Intest.	2.78074	1.28924	1.50635	1.04465	Unclassified
chrI	3684383	3684533	putative_enhancer	transcription_initiation	transcription_initiation	.	.	.	.	.	.	WBGene00004272,WBGene00017025	D1037.1,rab-8	3684440	3684371	FALSE	38.361	21.34	34.011	15.829	12.149	Germline	Muscle	Neurons	Hypod.	Intest.	0.524971	1.86753	1.62753	1.28194	Ubiq.-Biased
chrI	3684577	3684727	coding_promoter	coding_promoter	coding_promoter	WBGene00017025	D1037.1	protein_coding	WBGene00004272	rab-8	protein_coding	.	.	3684682	3684616	FALSE	32.828	40.243	38.411	33.018	25.267	Neurons	Muscle	Hypod.	Germline	Intest.	0.908355	1.66746	1.49882	0.828623	Ubiq.
chrI	3697719	3697869	coding_promoter	coding_promoter	coding_promoter	WBGene00002042	hus-1	protein_coding	WBGene00003418	msh-2	protein_coding	.	.	3697854	3697733	FALSE	38.495	2.033	2.536	2.634	3.274	Germline	Intest.	Hypod.	Muscle	Neurons	8.17957	1.27898	0.748839	1.24102	Germline
chrI	3698019	3698169	putative_enhancer	transcription_initiation	no_transcription	.	.	.	.	.	.	WBGene00002042	hus-1	3698121	3698033	FALSE	15.965	2.592	5.269	11.964	10.249	Germline	Hypod.	Intest.	Muscle	Neurons	0.894733	1.07954	1.41836	2.44651	Unclassified
chrI	3700547	3700697	other_element	no_transcription	no_transcription	.	.	.	.	.	.	.	.	3700682	3700561	FALSE	22.922	2.847	1.347	0.785	2.226	Germline	Neurons	Intest.	Muscle	Hypod.	4.14245	1.69966	1.25815	1.70097	Germline
chrI	3706603	3706753	putative_enhancer	transcription_initiation	transcription_initiation	.	.	.	.	.	.	WBGene00017651	F21A9.2	3706709	3706662	TRUE	16.459	6.634	19.191	6.751	7.484	Muscle	Germline	Intest.	Hypod.	Neurons	2.58681	1.46556	1.12074	0.853456	Unclassified
chrI	3709258	3709408	putative_enhancer	transcription_initiation	transcription_initiation	.	.	.	.	.	.	WBGene00017651	F21A9.2	3709417	3709226	FALSE	8.939	9.704	10.728	6.621	6.315	Muscle	Neurons	Germline	Hypod.	Intest.	1.3084	1.84159	0.970558	0.98336	Unclassified
chrI	3709956	3710106	coding_promoter	coding_promoter	coding_promoter	WBGene00017650	F21A9.1	protein_coding	WBGene00017651	F21A9.2	protein_coding	.	.	3710095	3709981	FALSE	19.617	11.802	9.653	74.389	29.786	Hypod.	Intest.	Germline	Neurons	Muscle	2.49469	2.35154	0.888887	1.08714	Ubiq.-Biased
chrI	3710347	3710497	coding_promoter	no_transcription	coding_promoter	.	.	.	WBGene00017651	F21A9.2	protein_coding	.	.	3710482	3710344	FALSE	12.257	2.798	2.639	15.561	18.251	Intest.	Hypod.	Germline	Neurons	Muscle	1.13877	1.93013	2.6308	0.877656	Unclassified
chrI	3710750	3710900	putative_enhancer	transcription_initiation	no_transcription	.	.	.	.	.	.	WBGene00017650	F21A9.1	3710869	3710764	FALSE	9.115	3.679	5.148	11.61	37.988	Intest.	Hypod.	Germline	Muscle	Neurons	3.33964	2.01615	0.827304	1.57248	Intest.
chrI	3713555	3713705	putative_enhancer	transcription_initiation	transcription_initiation	.	.	.	.	.	.	WBGene00003040	lin-59	3713697	3713579	FALSE	12.441	7.744	20.302	48.745	7.814	Hypod.	Muscle	Germline	Intest.	Neurons	1.69225	3.45537	1.0397	0.847212	Muscle_Hypod.
chrI	3714096	3714246	other_element	no_transcription	no_transcription	.	.	.	.	.	.	WBGene00003040	lin-59	3714231	3714110	FALSE	9.642	6.164	6.916	8.547	6.874	Germline	Hypod.	Muscle	Intest.	Neurons	0.746815	0.887315	1.38235	0.886884	Unclassified
chrI	3714865	3715015	putative_enhancer	transcription_initiation	transcription_initiation	.	.	.	.	.	.	WBGene00003040	lin-59	3715008	3715048	FALSE	13.54	8.287	5.912	25.627	8.169	Hypod.	Germline	Neurons	Intest.	Muscle	2.86363	0.847505	1.28158	0.990623	Unclassified
chrI	3718546	3718696	putative_enhancer	transcription_initiation	transcription_initiation	.	.	.	.	.	.	WBGene00003040	lin-59	3718705	3718603	TRUE	11.678	17.677	7.33	9.656	12.926	Neurons	Intest.	Germline	Hypod.	Muscle	1.72003	1.59527	0.861878	1.03347	Unclassified
chrI	3719643	3719793	putative_enhancer	transcription_initiation	transcription_initiation	.	.	.	.	.	.	WBGene00003040	lin-59	3719696	3719647	TRUE	8.656	14.015	4.313	10.028	5.751	Neurons	Hypod.	Germline	Intest.	Muscle	1.77047	1.78325	0.976887	1.02226	Unclassified
chrI	3720845	3720995	unassigned_promoter	unassigned_promoter	transcription_initiation	.	.	.	.	.	.	WBGene00003040	lin-59	3721010	3720818	FALSE	15.592	48.581	33.838	16.608	23.81	Neurons	Muscle	Intest.	Hypod.	Germline	1.17626	2.11547	1.44621	1.62888	Ubiq.-Biased
chrI	3721445	3721595	coding_promoter	transcription_initiation	coding_promoter	.	.	.	WBGene00003040	lin-59	protein_coding	.	.	3721566	3721441	FALSE	115.497	735.125	466.953	328.933	392.684	Neurons	Muscle	Intest.	Hypod.	Germline	1.35338	1.6446	1.21051	4.31907	Soma
chrI	3721704	3721854	coding_promoter	coding_promoter	coding_promoter	WBGene00001601	glh-4	protein_coding	WBGene00003040	lin-59	protein_coding	.	.	3721891	3721693	FALSE	143.671	915.008	529.171	326.298	451.417	Neurons	Muscle	Intest.	Hypod.	Germline	1.47749	1.65314	1.40082	3.44715	Soma
chrI	3722659	3722809	other_element	no_transcription	no_transcription	.	.	.	.	.	.	WBGene00001601,WBGene00003040	glh-4,lin-59	3722794	3722673	FALSE	12.19	15.967	7.302	23.76	12.759	Hypod.	Neurons	Intest.	Germline	Muscle	1.24085	1.46294	1.61129	0.889087	Unclassified
chrI	3723522	3723672	coding_promoter	unassigned_promoter	coding_promoter	.	.	.	WBGene00003040	lin-59	protein_coding	.	.	3723616	3723590	FALSE	13.999	62.768	32.968	170.495	73.733	Hypod.	Intest.	Neurons	Muscle	Germline	2.2557	0.979135	1.62164	5.19468	Soma
chrI	3724767	3724917	coding_promoter	coding_promoter	coding_promoter	WBGene00001601	glh-4	protein_coding	WBGene00003040	lin-59	protein_coding	.	.	3724849	3724778	FALSE	20.723	12.674	7.81	132.156	12.742	Hypod.	Germline	Intest.	Neurons	Muscle	9.70635	1.06847	0.830673	1.49873	Hypod.
chrI	3726516	3726666	coding_promoter	coding_promoter	no_transcription	WBGene00001601	glh-4	protein_coding	.	.	.	.	.	3726653	3726530	FALSE	46.166	3.753	1.851	8.051	3.283	Germline	Hypod.	Neurons	Intest.	Muscle	3.70911	1.94418	1.26892	1.28388	Germline
chrI	3726685	3726835	coding_promoter	coding_promoter	transcription_initiation	WBGene00001601	glh-4	protein_coding	.	.	.	.	.	3726840	3726748	FALSE	40.371	1.786	1.406	2.578	1.236	Germline	Hypod.	Neurons	Muscle	Intest.	10.5355	1.0426	1.24924	1.65123	Germline
chrI	3726986	3727136	other_element	no_transcription	no_transcription	.	.	.	.	.	.	WBGene00001601	glh-4	3727121	3727000	TRUE	19.411	1.827	1.248	4.614	3.149	Germline	Hypod.	Intest.	Neurons	Muscle	2.93685	1.46739	1.63878	1.0328	Unclassified
chrI	3727421	3727571	other_element	no_transcription	no_transcription	.	.	.	.	.	.	WBGene00001601	glh-4	3727556	3727435	FALSE	28.408	4.107	3.328	7.964	4.151	Germline	Hypod.	Intest.	Neurons	Muscle	2.33913	1.88649	0.908572	1.0236	Unclassified
chrI	3728421	3728571	putative_enhancer	transcription_initiation	no_transcription	.	.	.	.	.	.	WBGene00001601	glh-4	3728559	3728435	TRUE	26.31	4.493	4.037	6.382	3.045	Germline	Hypod.	Neurons	Muscle	Intest.	2.70486	1.1534	1.1225	1.47544	Unclassified
chrI	3729501	3729651	putative_enhancer	no_transcription	transcription_initiation	.	.	.	.	.	.	WBGene00001601	glh-4	3729636	3729515	TRUE	19.406	3.506	1.82	4.502	2.903	Germline	Hypod.	Neurons	Intest.	Muscle	2.81888	1.11783	1.47513	1.18524	Unclassified
chrI	3729837	3729987	putative_enhancer	no_transcription	transcription_initiation	.	.	.	.	.	.	WBGene00001601	glh-4	3729972	3729885	TRUE	24.559	3.786	3.462	5.582	3.216	Germline	Hypod.	Neurons	Muscle	Intest.	3.037	1.13963	1.15289	1.2707	Germline
chrI	3731200	3731350	coding_promoter	coding_promoter	no_transcription	WBGene00020467	T12F5.2	protein_coding	.	.	.	.	.	3731335	3731214	TRUE	34.651	2.107	1.682	4.357	3.462	Germline	Hypod.	Intest.	Neurons	Muscle	5.64598	1.17845	1.37405	0.945846	Germline
chrI	3732647	3732797	other_element	no_transcription	no_transcription	.	.	.	.	.	.	WBGene00020467	T12F5.2	3732782	3732661	TRUE	39.144	6.427	4.951	7.928	5.83	Germline	Hypod.	Neurons	Intest.	Muscle	3.57593	0.877251	1.35162	0.873961	Germline
chrI	3733484	3733634	other_element	no_transcription	no_transcription	.	.	.	.	.	.	WBGene00004147	larp-5	3733619	3733498	TRUE	26.838	6.213	3.848	6.464	5.208	Germline	Hypod.	Neurons	Intest.	Muscle	2.97617	0.764767	1.44116	0.970186	Unclassified
chrI	3733799	3733949	putative_enhancer	transcription_initiation	transcription_initiation	.	.	.	.	.	.	WBGene00004147	larp-5	3733931	3733819	FALSE	16.582	4.123	2.355	5.855	6.331	Germline	Intest.	Hypod.	Neurons	Muscle	1.63983	1.14981	1.18598	1.41203	Unclassified
chrI	3734336	3734486	other_element	no_transcription	no_transcription	.	.	.	.	.	.	WBGene00004147	larp-5	3734471	3734350	FALSE	14.738	4.789	4.265	9.205	7.05	Germline	Hypod.	Intest.	Neurons	Muscle	1.02837	1.35003	1.11843	0.99932	Unclassified
chrI	3736755	3736905	putative_enhancer	transcription_initiation	transcription_initiation	.	.	.	.	.	.	WBGene00004147	larp-5	3736912	3736719	TRUE	8.905	4.296	9.507	4.046	2.226	Muscle	Germline	Neurons	Hypod.	Intest.	2.17228	1.1291	1.29153	1.86653	Unclassified
chrI	3737674	3737824	putative_enhancer	transcription_initiation	transcription_initiation	.	.	.	.	.	.	WBGene00004147	larp-5	3737711	3737769	FALSE	15.441	17.076	30.616	18.068	7.351	Muscle	Hypod.	Neurons	Germline	Intest.	2.39804	0.859093	2.13442	1.41057	Unclassified
chrI	3738255	3738405	putative_enhancer	transcription_initiation	transcription_initiation	.	.	.	.	.	.	WBGene00004147	larp-5	3738242	3738276	FALSE	25.681	19.883	90.427	112.256	34.292	Hypod.	Muscle	Intest.	Germline	Neurons	0.842477	3.81054	1.99707	0.713544	Muscle_Hypod.
chrI	3738971	3739121	putative_enhancer	no_transcription	transcription_initiation	.	.	.	.	.	.	WBGene00004147	larp-5	3739106	3738942	FALSE	14.463	6.428	11.185	10.015	11.694	Germline	Intest.	Muscle	Hypod.	Neurons	0.820489	0.724604	1.60389	1.30828	Unclassified
chrI	3739336	3739486	coding_promoter	coding_promoter	transcription_initiation	WBGene00020466	sld-2	protein_coding	.	.	.	.	.	3739485	3739327	FALSE	16.309	9.349	9.094	21.635	10.253	Hypod.	Germline	Intest.	Neurons	Muscle	1.93332	1.10315	0.880359	0.903978	Ubiq.
chrI	3739991	3740141	other_element	no_transcription	no_transcription	.	.	.	.	.	.	WBGene00004147,WBGene00020466	larp-5,sld-2	3740126	3740005	FALSE	12.842	12.354	7.782	19.087	12.128	Hypod.	Germline	Neurons	Intest.	Muscle	2.14368	0.602313	1.20354	1.18627	Unclassified
chrI	3740471	3740621	coding_promoter	coding_promoter	coding_promoter	WBGene00020466	sld-2	protein_coding	WBGene00004147	larp-5	protein_coding	.	.	3740657	3740427	FALSE	123.669	765.238	445.736	334.049	331.478	Neurons	Muscle	Hypod.	Intest.	Germline	1.45477	1.93421	0.98085	4.15305	Soma
chrI	3741222	3741372	coding_promoter	coding_promoter	coding_promoter	WBGene00020466	sld-2	protein_coding	WBGene00004147	larp-5	protein_coding	.	.	3741379	3741249	FALSE	40.65	19.546	13.942	13.391	16.781	Germline	Neurons	Intest.	Muscle	Hypod.	1.14052	1.38238	0.84406	1.50411	Ubiq.
chrI	3744290	3744440	coding_promoter	coding_promoter	transcription_initiation	WBGene00021175	math-46	protein_coding	.	.	.	.	.	3744434	3744300	FALSE	12.216	2.864	5.325	13.347	5.993	Hypod.	Germline	Intest.	Muscle	Neurons	1.67879	1.35365	0.897165	1.99197	Unclassified
chrI	3744853	3745003	other_element	no_transcription	no_transcription	.	.	.	.	.	.	WBGene00021175	math-46	3744988	3744867	FALSE	11.91	3.514	3.19	6.721	5.697	Germline	Hypod.	Intest.	Neurons	Muscle	1.21809	1.1028	1.28764	1.20292	Unclassified
chrI	3749266	3749416	putative_enhancer	transcription_initiation	transcription_initiation	.	.	.	.	.	.	WBGene00002135	inx-13	3749407	3749252	FALSE	14.922	4.946	2.493	6.968	3.429	Germline	Hypod.	Neurons	Intest.	Muscle	1.37094	1.2307	1.4782	1.22815	Unclassified
chrI	3750302	3750452	putative_enhancer	transcription_initiation	transcription_initiation	.	.	.	.	.	.	WBGene00002135	inx-13	3750410	3750494	FALSE	11.244	4.798	2.993	9.656	4.034	Germline	Hypod.	Neurons	Intest.	Muscle	0.817256	1.54696	1.40867	1.14398	Unclassified
chrI	3751444	3751594	putative_enhancer	transcription_initiation	transcription_initiation	.	.	.	.	.	.	WBGene00002135	inx-13	3751583	3751453	FALSE	9.459	2.42	3.923	10.428	3.287	Hypod.	Germline	Muscle	Intest.	Neurons	1.64256	1.31541	1.39444	1.25078	Unclassified
chrI	3752231	3752381	putative_enhancer	transcription_initiation	transcription_initiation	.	.	.	.	.	.	WBGene00002135	inx-13	3752320	3752180	FALSE	12.675	6.435	3.108	14.435	3.295	Hypod.	Germline	Neurons	Intest.	Muscle	1.80259	0.968087	2.35384	0.925468	Unclassified
chrI	3752856	3753006	putative_enhancer	transcription_initiation	transcription_initiation	.	.	.	.	.	.	WBGene00002135	inx-13	3753013	3752874	FALSE	10.959	1.449	2.895	12.425	3.575	Hypod.	Germline	Intest.	Muscle	Neurons	1.77356	2.17606	0.869292	2.65273	Unclassified
chrI	3754189	3754339	coding_promoter	no_transcription	coding_promoter	.	.	.	WBGene00002135	inx-13	protein_coding	.	.	3754324	3754203	TRUE	9.368	5.152	4.238	33.965	3.471	Hypod.	Germline	Neurons	Muscle	Intest.	5.6006	1.06474	1.13024	1.45834	Hypod.
chrI	3754549	3754699	putative_enhancer	transcription_initiation	transcription_initiation	.	.	.	.	.	.	.	.	3754657	3754505	FALSE	13.475	4.806	10.586	108.243	7.701	Hypod.	Germline	Muscle	Intest.	Neurons	12.5354	0.596447	1.77632	1.40522	Hypod.
chrI	3759128	3759278	coding_promoter	transcription_initiation	coding_promoter	.	.	.	WBGene00002134	inx-12	protein_coding	.	.	3759262	3759184	FALSE	41.011	19.217	23.386	311.711	16.162	Hypod.	Germline	Muscle	Neurons	Intest.	11.5577	0.826594	1.4115	1.339	Hypod.
chrI	3762696	3762846	other_element	no_transcription	no_transcription	.	.	.	.	.	.	.	.	3762831	3762710	FALSE	14.553	4.6	3.923	8.835	4.832	Germline	Hypod.	Intest.	Neurons	Muscle	1.04256	1.85466	0.858234	1.19549	Unclassified
chrI	3781573	3781723	coding_promoter	coding_promoter	coding_promoter	WBGene00016323	C32E8.5	protein_coding	WBGene00004368	ric-19	protein_coding	.	.	3781688	3781590	FALSE	49.218	193.088	33.488	11.07	96.394	Neurons	Intest.	Germline	Muscle	Hypod.	2.38554	3.03967	0.67078	4.3284	Neurons_Intest.
chrI	3781776	3781926	coding_promoter	coding_promoter	coding_promoter	WBGene00016323	C32E8.5	protein_coding	WBGene00004368	ric-19	protein_coding	.	.	3781945	3781799	FALSE	84.659	111.991	44.215	45.749	77.116	Neurons	Germline	Intest.	Hypod.	Muscle	2.44081	0.702914	1.77183	0.693595	Ubiq.-Biased
chrI	3783348	3783498	other_element	no_transcription	no_transcription	.	.	.	.	.	.	.	.	3783483	3783362	TRUE	25.313	3.522	2.824	4.301	3.091	Germline	Hypod.	Neurons	Intest.	Muscle	3.99306	0.957276	1.41564	0.80517	Germline
chrI	3784391	3784541	putative_enhancer	transcription_initiation	transcription_initiation	.	.	.	.	.	.	WBGene00016322	C32E8.4	3784377	3784453	FALSE	37.999	7.538	5.218	7.337	12.341	Germline	Intest.	Neurons	Hypod.	Muscle	1.9922	1.34338	1.27282	1.06918	Unclassified
chrI	3784564	3784714	putative_enhancer	transcription_initiation	no_transcription	.	.	.	.	.	.	.	.	3784669	3784578	FALSE	47.223	4.971	1.607	3.59	4.026	Germline	Neurons	Intest.	Hypod.	Muscle	5.47825	1.40275	1.14963	1.59017	Germline
chrI	3785305	3785455	coding_promoter	coding_promoter	transcription_initiation	WBGene00016321	tppp-1	protein_coding	.	.	.	.	.	3785349	3785374	FALSE	42.479	119.187	20.152	102.255	37.153	Neurons	Hypod.	Germline	Intest.	Muscle	1.41451	3.77626	0.740941	1.27233	Neurons_Hypod.
chrI	3786026	3786176	coding_promoter	coding_promoter	transcription_initiation	WBGene00016321	tppp-1	protein_coding	.	.	.	.	.	3786164	3786207	FALSE	18.604	52.438	95.384	23.365	8.808	Muscle	Neurons	Hypod.	Germline	Intest.	2.19444	2.77909	1.92555	1.33273	Ubiq.-Biased
chrI	3787702	3787852	coding_promoter	coding_promoter	transcription_initiation	WBGene00004425	rpl-13	protein_coding	.	.	.	.	.	3787815	3787713	FALSE	94.734	43.314	24.705	33.78	38.326	Germline	Neurons	Intest.	Hypod.	Muscle	1.19108	1.34662	1.19982	0.930631	Ubiq.
[truncated: 45,950 more rows]

## Sheet: RNA_metrics
## Supplemental Table S2. Tables of accessible sites and genes, with their tissue annotations.
[truncated: 20,224 more rows]
