# Supplementary material for: Distinctive regulatory architectures of germline-active and somatic genes in C. elegans
Source: Genome Res. 2020 Dec;30(12):1752–65. doi: 10.1101/gr.265934.120 (PMC7706728; doi:10.1101/gr.265934.120)
Supplement: Supplemental Material [file supp_gr.265934.120_VplotR-0.4.0.tar.gz.zip]

Archive with 3 entries (2 files):
- VplotR-0.4.0.tar.gz
- __MACOSX/
- __MACOSX/._VplotR-0.4.0.tar.gz
